# Supplementary material for: The yeast form of the fungus Candida albicans promotes persistence in the gut of gnotobiotic mice
Source: PLoS Pathog. 2017 Oct 25;13(10):e1006699. doi: 10.1371/journal.ppat.1006699 (PMC5673237; doi:10.1371/journal.ppat.1006699)
Supplement: S1 Table — The table includes the following columns: Gene standard nomenclature, gene common name, the log2 values (mutant/WT) for each of the three evaluated deletion strains, and the annotation of each gene. The file contains three sheets, each one including the transcripts at a given statistical significance level (Padj < 0.01; Padj < 0.05; and Padj < 0.1). All transcripts included in Fig 5B are contained in the list at Padj < 0.01. (XLSX) [file ppat.1006699.s001.xlsx]

## Sheet: DEG_padj<0.01_values
Gene Name	Common Name	TRY4	ZFU2	ZCF8	Description
orf19.102		-0.484313			Protein of unknown function
orf19.1048	IFD6	-0.709646		-0.449994	Aldo-keto reductase; similar to aryl alcohol dehydrogenases; protein increase correlates with MDR1 overexpression (not CDR1 or CDR2) in fluconazole-resistant clinical isolates; farnesol regulated; possibly essential; Spider biofilm induced
orf19.1075		-0.740017		-0.620675	Protein of unknown function; Spider biofilm induced
orf19.1083				-0.380259	Putative protein of unknown function; macrophage-induced gene
orf19.1084	CDC39	-0.37952			Protein similar to S. cerevisiae Cdc39p, which is part of the CCR4-NOT transcription regulatory complex; transposon mutation affects filamentous growth
orf19.1085		-0.651332	-0.614211	-0.471168	Protein of unknown function
orf19.1089	PEX11	-0.662192	-0.46104	-0.35767	Putative peroxisomal membrane protein; role in fatty acid oxidation; expression is Tac1-regulated; Hms1p-dependent induction by geldamycin; Spider biofilm induced
orf19.1095	GLE2	-0.49649	-0.433609	-0.398267	Putative nuclear pore complex; possibly an essential gene, disruptants not obtained by UAU1 method; rat catheter biofilm repressed
orf19.1097	ALS2	-0.796934	-0.700642	-0.771709	ALS family protein; role in adhesion, biofilm formation, germ tube induction; expressed at infection of human buccal epithelial cells; putative GPI-anchor; induced by ketoconazole, low iron and at cell wall regeneration; regulated by Sfu1p
orf19.113	CIP1			-0.493884	Possible oxidoreductase; transcript induced by cadmium but not other heavy metals, heat shock, yeast-hypha switch, oxidative stress (via Cap1), or macrophage interaction; stationary phase enriched protein; Spider biofilm induced
orf19.1149	MRF1	-0.421002			Putative mitochondrial respiratory protein; induced by farnesol, benomyl, nitric oxide, core stress response; oxidative stress-induced via Cap1; stationary-phase enriched protein; Spider biofilm induced
orf19.1153	GAD1	-0.490129			Putative glutamate decarboxylase; alkaline, macrophage-downregulated gene; amphotericin B induced; induced by Mnl1 under weak acid stress; stationary phase enriched protein; rat catheter biofilm repressed
orf19.117		-0.432609	-0.424343	-0.390475	Protein of unknown function
orf19.1177				-0.390877	Ortholog of S. cerevisiae Rtt106; histone chaperone that regulates chromatin structure in transcribed and silenced chromosomal regions; affects transcriptional elongation; Hap43-repressed; Spider biofilm repressed
orf19.1179		-0.426311	-0.478719		Protein of unknown function; induced in high iron; possibly subject to Kex2 processing; Hap43-repressed
orf19.1180		-0.530319	-0.501517	-0.43927	Putative 2-aminoadipate transaminase; rat catheter and Spider biofilm repressed
orf19.1182		-0.512295	-0.506398	-0.495144	Protein of unknown function
orf19.1183		-0.575438	-0.542091	-0.580509	Protein of unknown function
orf19.1186				-0.378384	Protein of unknown function
orf19.119		-0.551095			Protein of unknown function
orf19.1190	STV1			-0.340883	Predicted subunit a of vacuolar proton-translocating ATPase V0 domain, Golgi isoform
orf19.1191				-0.341878	Protein of unknown function
orf19.1192	DNA2			-0.382187	Protein similar to S. cerevisiae Dna2p, which is a DNA replication factor involved in DNA repair; induced under hydroxyurea treatment
orf19.1198		-0.641915		-0.372619	Predicted mitochondrial intermembrane space protein of unknown function; possibly an essential gene, disruptants not obtained by UAU1 method
orf19.1199	NOP5		-0.550419	-0.350997	Ortholog of S. cerevisiae Nop58; involved in pre-rRNA process; Tn mutation affects filamentous growth; macrophage/pseudohyphal-induced; physically interacts with TAP-tagged Nop1; Spider biofilm repressed
orf19.1200			-0.508176	-0.445046	Protein of unknown function; Spider biofilm induced
orf19.1201		-0.455491		-0.362098	Protein of unknown function
orf19.1203	SRO77	-0.453827		-0.380198	Protein with a predicted role in docking and fusion of post-Golgi vesicles with the plasma membrane; filament induced; fungal-specific (no human or murine homolog)
orf19.1203.1				-0.352913	Predicted dolichol-phosphate mannosyltransferase subunit; flow model and Spider biofilm repressed
orf19.1204			-0.499092	-0.424618	Phosphorylated protein of unknown function; transcript is upregulated clinical isolates from HIV positive patients with oral candidiasis
orf19.121	ARC18	-0.639985			Putative ARP2/3 complex subunit; mutation confers hypersensitivity to cytochalasin D
orf19.1210		-0.414475		-0.459294	Protein of unknown function
orf19.1212		-0.581961	-0.520068	-0.386507	Protein of unknown function
orf19.1214		-0.439099	-0.632245	-0.42473	Protein of unknown function
orf19.1215				-0.442597	Protein of unknown function
orf19.1217		-0.434435			Protein of unknown function
orf19.1220	RVS167	-0.381789		-0.335363	SH3-domain- and BAR domain-containing protein involved in endocytosis; null mutant exhibits defects in hyphal growth, virulence, cell wall integrity, and actin patch localization; cosediments with phosphorylated Myo5p
orf19.1221	ALG2	-0.461504		-0.38983	Putative mannosyltransferase involved in cell wall mannan biosynthesis; transcription is elevated in chk1, nik1, and sln1 homozygous null mutants
orf19.123	RCN1			-0.392885	Protein involved in calcineurin-dependent signaling that controls stress response and virulence; inhibits calcineurin function
orf19.124	CIC1	-0.380293	-0.497339	-0.376968	Putative proteasome-interacting protein; rat catheter biofilm induced
orf19.125	EBP1			-0.405161	NADPH oxidoreductase; interacts with phenolic substrates (17beta-estradiol); possible role in estrogen response; induced by oxidative, weak acid stress, NO, benomyl, GlcNAc; Cap1, Mnl1 induced; Hap43-repressed; rat catheter biofilm induced
orf19.130	VPS15	-0.55586			Protein involved in retrograde endosome-to-Golgi protein transport; required for normal virulence
orf19.1308				1.57829	Predicted membrane transporter, member of the drug:proton antiporter (14 spanner) (DHA2) family, major facilitator superfamily (MFS)
orf19.1309				1.07668	Protein of unknown function
orf19.1310				0.538682	Protein of unknown function
orf19.1311	SPO75			0.42352	Protein of unknown function
orf19.1344		0.907625			Protein of unknown function; fluconazole-induced; Spider biofilm induced
orf19.135	EXO84			-0.363903	Predicted subunit of the exocyst complex, involved in exocytosis; localizes to a crescent on the surface of the hyphal tip
orf19.1353		-0.430641			Protein of unknown function; repressed by yeast-hypha switch; Ras1-regulated; oral infection induced; mutants defective in damage to oral epithelium; flow model biofilm induced; Spider biofilm induced
orf19.136	QDR3			0.411504	Predicted membrane transporter, member of the drug:proton antiporter (12 spanner) (DHA1) family, major facilitator superfamily (MFS); Hap43p-repressed gene
orf19.1439	IPK1	-0.497329		-0.367433	Ortholog of S. cerevisiae/S. pombe Ipk1; an inositol pentakisphosphate 2-kinase, a nuclear protein required for synthesis of 1,2,3,4,5,6-hexakisphosphate; Spider biofilm induced
orf19.1486			0.497457		Protein with a life-span regulatory factor domain; regulated by Sef1, Sfu1, and Hap43; flow model biofilm induced; Spider biofilm induced
orf19.1490	MSB2		0.469593	0.387562	Mucin family adhesin-like protein; cell wall damage sensor; required for Cek1 phosphorylation by cell wall stress; Rim101-repressed; activation releases extracellular domain into medium; Spider biofilm induced
orf19.1600			0.648204	0.364282	Protein of unknown function
orf19.1614	MEP1	0.884083	0.570753	0.372367	Ammonium permease; Mep1 more efficient permease than Mep2, Mep2 has additional regulatory role; 11 predicted transmembrane regions; low mRNA abundance; hyphal downregulated; flow model biofilm induced
orf19.1653				0.372231	Protein of unknown function
orf19.1691		-0.579943			Plasma-membrane-localized protein; filament induced; Hog1, ketoconazole, fluconazole and hypoxia-induced; regulated by Nrg1, Tup1, Upc2; induced by prostaglandins; flow model biofilm induced; rat catheter and Spider biofilm repressed
orf19.1715	IRO1	-0.465654	-0.527089	-0.473829	Putative transcription factor; role in iron utilization, pathogenesis; both IRO1 and adjacent URA3 are mutated in strain CAI4; suppresses S. cerevisiae aft1 mutant low-iron growth defect; hyphal-induced; reports differ about iron regulation
orf19.1716	URA3	-0.707866	-0.863121	-0.692107	Orotidine-5'-phosphate decarboxylase; pyrimidine biosynthesis; gene used as genetic marker; decreased expression when integrated at ectopic chromosomal locations can cause defects in hyphal growth and virulence; Spider biofilm repressed
orf19.1727	PMC1		0.397711		Vacuolar calcium P-type ATPase; transcript regulated by calcineurin and fluconazole; mutant shows increased resistance to fluconazole, lithium; increased sensitivity to calcium; Spider biofilm induced
orf19.1770	CYC1		0.445659	0.369337	Cytochrome c; complements defects of S. cerevisiae cyc1 cyc7 double mutant; induced in high iron; alkaline repressed; repressed by nitric oxide; Hap43-dependent repression in low iron; regulated by Sef1, Sfu1
orf19.1795	PUF3		0.46312		Ortholog os S. cerevisiae Puf3; mRNA-binding protein involved in RNA catabolism; mutant is viable
orf19.1847	ARO10		0.485709		Aromatic decarboxylase; Ehrlich fusel oil pathway of aromatic alcohol biosynthesis; alkaline repressed; protein abundance affected by URA3 expression in CAI-4 strain; Spider biofilm induced
orf19.1862		-0.610588			Possible stress protein; increased transcription associated with CDR1 and CDR2 overexpression or fluphenazine treatment; regulated by Sfu1, Nrg1, Tup1; stationary phase enriched protein; Spider biofilm induced
orf19.1887				0.358676	Protein of unknown function
orf19.1978	GIT2		0.590907	0.4039	Putative glycerophosphoinositol permease; fungal-specific; repressed by alpha pheromone in SpiderM medium; Hap43-repressed; Spider biofilm induced
orf19.1979	GIT3		0.554346		Glycerophosphocholine permease; white cell specific transcript; fungal-specific; alkaline repressed; caspofungin, macrophage/pseudohyphal-repressed; flow model biofilm induced; Spider biofilm induced
orf19.1996	CHA1		0.519062	0.466761	Similar to catabolic ser/thr dehydratases; repressed by Rim101; induced in low iron; regulated on white-opaque switch; filament induced; Tn mutation affects filamentation; flow model biofilm induced; Spider biofilm repressed
orf19.2003	HNM1			0.355828	Putative choline/ethanolamine transporter; mutation confers hypersensitivity to toxic ergosterol analog; colony morphology-related gene regulation by Ssn6; clade-associated gene expression
orf19.2008				0.335508	Protein of unknown function
orf19.2048			0.713971		Proten of unknown function; transcript positively regulated by Sfu1; Hap43 repressed; Spider biofilm induced
orf19.2076		-0.551468			Protein of unknown function; S. pombe ortholog SPAC7D4.05 encodes a predicted hydrolase; Hap43-repressed; Spider biofilm induced
orf19.2128			-0.511322	-0.425931	Protein of unknown function
orf19.2132		-0.553162	-0.533722	-0.487277	Protein of unknown function
orf19.2133	LIP4			-0.438606	Secreted lipase, member of a differentially expressed lipase gene family with possible roles in nutrition and/or in creating an acidic microenvironment; expressed more strongly during mucosal infections than during systemic infections
orf19.2138	ILS1		-0.374349		Putative isoleucyl-tRNA synthetase, the target of drugs including the cyclic beta-amino acid icofungipen/PLD-118/BAY-10-8888 and mupirocin; protein present in exponential and stationary growth phase yeast cultures
orf19.2146	HAT2			-0.404718	Putative Hat1-Hat2 histone acetyltransferase complex subunit; role in DNA damage repair and morphogenesis; mutations cause constitutive pseudohyphal growth, caspofungin sensitivity; rat catheter and Spider biofilm repressed
orf19.215			0.483531		Component of a complex containing the Tor2p kinase; possible a role in regulation of cell growth; Spider biofilm induced
orf19.2150		-0.399967	-0.491557	-0.349671	Putative ortholog of mammalian electron transfer flavoprotein complex subunit ETF-alpha; Spider biofilm repressed
orf19.2151	NAG6	-0.47981	-0.431133	-0.407119	Protein required for wild-type mouse virulence and wild-type cycloheximide resistance; putative GTP-binding motif; similar to S. cerevisiae Yor165Wp; in gene cluster that encodes enzymes of GlcNAc catabolism; no human or murine homolog
orf19.2154	HXK1			-0.365639	N-acetylglucosamine (GlcNAc) kinase; involved in GlcNAc utilization; required for wild-type hyphal growth and mouse virulence; GlcNAc-induced transcript; induced by alpha pheromone in SpiderM medium
orf19.2165			-0.490932		Predicted hydrolase; induced by nitric oxide
orf19.2179	SIT1		-0.377368		Transporter of ferrichrome siderophores, not ferrioxamine B; required for human epithelial cell invasion in vitro, not for mouse systemic infection; regulated by iron, Sfu1, Rfg1, Tup1, Hap43; rat catheter and Spider biofilm induced
orf19.2241	PST1	-0.514293			Putative 1,4-benzoquinone reductase; hyphal-induced; regulated by Cyr1, Ras1, Efg1, Nrg1, Rfg1, Tup1; Hap43-induced; Spider biofilm induced
orf19.2270	SMF12		0.52346	0.375043	Ortholog of S. cerevisiae Smf1; manganese transporter; Gcn4-regulated; Hap43, alkaline induced; caspofungin repressed; mutants are viable
orf19.2344	ASR1	-1.35153	-0.58877	-0.620205	Heat shock protein; transcript regulated by cAMP, osmotic stress, ciclopirox olamine, ketoconazole; repressed by Cyr1, Ras1; colony morphology-related regulated by Ssn6; stationary phase enriched; Hap43-induced; Spider biofilm induced
orf19.238	CCP1	-0.39158			Cytochrome-c peroxidase N terminus; Rim101, alkaline pH repressed; induced in low iron or by macrophage interaction; oxygen-induced activity; regulated by Sef1, Sfu1, and Hap43; Spider biofilm induced; rat catheter biofilm repressed
orf19.2396	IFR2	-0.475359			Zinc-binding dehydrogenase; induced by benomyl, ciclopirox olamine, alpha pheromone, Hap43; regulated by oxidative stress via Cap1, osmotic stress via Hog1; protein present in exponential and stationary phase; rat catheter biofilm repressed
orf19.2451	PGA45	0.647392		0.452453	Putative GPI-anchored cell wall protein; repressed in core caspofungin response; Hog1-induced; regulated by Ssn6; Mob2-dependent hyphal regulation; flow model biofilm induced
orf19.251	GLX3	-0.524823			Glutathione-independent glyoxalase; binds human immunoglobulin E; alkaline, fluconazole, Hog1 repressed; hypoxia, oxidative stress via Cap1, Hap43 induced; stationary-phase enriched; rat catheter, Spider biofilm induced
orf19.2529.1				0.357466	Protein of unknown function; Spider biofilm repressed
orf19.2531	CSP37	-0.428149			Hyphal cell wall protein; role in progression of mouse systemic infection; predicted P-loop, divalent cation binding, N-glycosylation sites; expressed in yeast and hyphae; hyphal downregulated; stationary-phase enriched; GlcNAc-induced
orf19.2686				0.635201	Protein of unknown function
orf19.2737		-0.610442			Carbohydrate kinase domain-containing protein; Spider biofilm induced
orf19.2762	AHP1	-0.555612	-0.532537	-0.402252	Alkyl hydroperoxide reductase; immunogenic; fluconazole-induced; amphotericin B, caspofungin, alkaline repressed; core stress response induced; Ssk1/Nrg1/Tup1/Ssn6/Hog1 regulated; flow model biofilm induced; rat catheter biofilm repressed
orf19.2768	AMS1	-0.452189			Putative alpha-mannosidase; transcript regulated by Nrg1; induced during cell wall regeneration; flow model biofilm induced; Spider biofilm induced
orf19.2823	RFG1		0.50332		HMG domain transcriptional repressor of filamentous growth and hyphal genes; in Tup1-dependent and -independent pathways; binds DNA; transcript not regulated by oxygen or serum; not responsible for hypoxic repression; Spider biofilm induced
orf19.2839	CIRT4B	-0.48131			Cirt family transposase; transcript repressed in an azole-resistant strain that overexpresses CDR1 and CDR2; Hap43-repressed; flow model biofilm induced
orf19.2846		-0.63098		-0.537474	Protein of unknown function; Hap43-repressed; induced in core caspofungin response; regulated by yeast-hypha switch; Spider biofilm repressed
orf19.2896	SOU1	-0.673425	-0.470546		Enzyme involved in utilization of L-sorbose; has sorbitol dehydrogenase, fructose reductase, and sorbose reductase activities; NAD-binding site motif; transcriptional regulation affected by chromosome 5 copy number; Hap43p-induced gene
orf19.2990	XOG1		0.424501	0.370346	Exo-1,3-beta-glucanase; 5 glycosyl hydrolase family member; affects sensitivity to chitin and glucan synthesis inhibitors; not required for yeast-to-hypha transition or for virulence in mice; Hap43-induced; Spider biofilm induced
orf19.3127	CZF1	-0.501987			Transcription factor; regulates white-opaque switch; hyphal growth regulator; expression in S. cerevisiae causes dominant-negative inhibition of pheromone response; required for yeast cell adherence to silicone; Spider biofilm induced
orf19.3139				0.724954	Putative NADP-dependent oxidoreductase; Hap43-repressed; induced by benomyl treatment; oxidative stress-induced via Cap1; rat catheter biofilm repressed
orf19.3150	GRE2			-0.429449	Putative reductase; Nrg1 and Tup1-regulated; benomyl- and hyphal-induced; macrophage/pseudohyphal-repressed; repressed by low iron; possibly involved in osmotic stress response; stationary phase enriched protein; Spider biofilm induced
orf19.3152	AMO2			-0.369474	Protein similar to A. niger predicted peroxisomal copper amino oxidase; mutation confers hypersensitivity to toxic ergosterol analog; F-12/CO2 early biofilm induced
orf19.3171	ACH1	0.3788	0.44319	0.365051	Acetyl-coA hydrolase; acetate utilization; nonessential; soluble protein in hyphae; antigenic in human; induced on polystyrene adherence; farnesol-, ketoconazole-induced; no human or murine homolog; stationary phase-enriched protein
orf19.320		-0.69948		-0.493247	Predicted short chain dehydrogenase; Spider biofilm induced
orf19.3208	DAL52			3.34686	Putative allantoate permease; mutant is viable; similar but not orthologous to S. cerevisiae Dal5
orf19.3209	FGR42			-0.377607	Protein lacking an ortholog in S. cerevisiae; transposon mutation affects filamentous growth
orf19.3221	CPA2		0.506232		Putative arginine-specific carbamoylphosphate synthetase; protein enriched in stationary phase yeast cultures; rat catheter biofilm induced; Spider biofilm induced
orf19.33		-0.450678			Predicted ORF from Assembly 19; removed from Assembly 20; restored based on transcription data; similar to orf19.7550
orf19.334			0.739743	0.416014	Protein of unknown function; flow model biofilm induced; Spider biofilm induced; regulated by Sef1, Sfu1, and Hap43
orf19.3391	ADK1	-0.444609			Putative adenylate kinase; repressed in hyphae; macrophage-induced protein; adenylate kinase release used as marker for cell lysis; possibly essential (UAU1 method); flow model biofilm induced; rat catheter and Spider biofilm repressed
orf19.3392	DOG1	-0.595225	-0.617681	-0.434509	Putative 2-deoxyglucose-6-phosphatase; haloacid dehalogenase hydrolase/phosphatase superfamily; similar to S. cerevisiae Dog1, Dog2, Hor1, Rhr2; regulated by Nrg1, Tup1; Spider biofilm repressed
orf19.3393			-0.567446	-0.369162	Putative DEAD-box helicase; Hap43-induced; Spider biofilm induced
orf19.3396	HCH1	-0.435995	-0.550455		Ortholog of S. cerevisiae Hch1, a regulator of heat shock protein Hsp90; regulated by Gcn4; induced in response to amino acid starvation (3-aminotriazole treatment); mutants are viable
orf19.3399		-0.402683	-0.468081	-0.424675	Protein of unknown function
orf19.3400	COQ3	-0.510033	-0.536805	-0.403186	Protein with a predicted role in coenzyme Q biosynthesis; transcriptionally induced by interaction with macrophages; possibly an essential gene, disruptants not obtained by UAU1 method
orf19.3401	CTA1		-0.520859	-0.41864	Protein similar to S. cerevisiae Mos10p, which affects S. cerevisiae filamentous growth; activates transcription in 1-hybrid assay in S. cerevisiae; protein levels increase under weak acid stress; nonessential
orf19.3405	ZCF18			-0.40059	Putative Zn(II)2Cys6 transcription factor; heterozygous null mutant displays sensitivity to virgineone and decreased colonization of mouse kidneys
orf19.3407	RAD18			-0.374217	Putative transcription factor with zinc finger DNA-binding motif; Hap43p-repressed gene
orf19.3409	SEC12	-0.412309	-0.501668	-0.42684	Putative guanyl-nucleotide exchange factor; induced in high iron; Hap43-repressed
orf19.3411				-0.529026	Protein of unknown function
orf19.3412	ATG15			-0.383519	Putative lipase; fungal-specific (no human or murine homolog); Hap43p-repressed gene
orf19.3414	SUR7	-0.389073		-0.36171	Protein required for normal cell wall, plasma membrane, cytoskeletal organization, endocytosis; localizes to eisosome subdomains of plasma membrane; four transmembrane motifs; mutant shows ectopic, chitin-rich cell wall; fluconazole-induced
orf19.3415.1	RPL32	-0.401083	-0.542614		Component of the large (60S) ribosomal subunit; Spider biofilm repressed
orf19.3417	ACF2	-0.550235	-0.646518	-0.552206	Putative endo-1,3-beta-glucanase; fungal-specific (no human or murine homolog)
orf19.3423	TIF3		-0.444985		Putative translation initiation factor; genes encoding ribosomal subunits, translation factors, and tRNA synthetases are downregulated upon phagocytosis by murine macrophage
orf19.3426	ANB1	-0.395229	-0.495438	-0.365784	Translation initiation factor eIF-5A; repressed in hyphae vs yeast cells; downregulated upon phagocytosis by murine macrophage; Hap43-induced; GlcNAc-induced protein; Spider biofilm repressed
orf19.3427				-0.409775	Protein of unknown function
orf19.3433	OYE23			-0.645219	Putative NAPDH dehydrogenase; induced by nitric oxide, benomyl; oxidative stress-induced via Cap1; Hap43p-repressed; rat catheter biofilm induced
orf19.3439				-0.517818	Protein of unknown function; Cyr1-repressed; rat catheter and Spider biofilm induced
orf19.344				0.34597	Protein of unknown function; upregulated by fluphenazine treatment or in an azole-resistant strain that overexpresses CDR1 and CDR2; transcript possibly regulated by Tac1
orf19.3442		-0.470711	-0.478172	-0.414134	Putative oxidoreductase; Hap43-repressed gene
orf19.3443	OYE2	-0.602312	-0.512214	-0.557649	Putative NAPDH dehydrogenase; induced by nitric oxide; Spider biofilm induced
orf19.3445	HOC1	-0.440154	-0.460497	-0.433074	Protein with similarity to mannosyltransferases; similar to S. cerevisiae Hoc1p and C. albicans Och1p
orf19.3447				-0.424649	Protein of unknown function
orf19.3450.1				-0.408802	Protein of unknown function
orf19.3456		-0.708398	-0.633993	-0.585543	Protein with a predicted serine/threonine kinase and tyrosine kinase domain; possibly an essential gene, disruptants not obtained by UAU1 method
orf19.3457	SWD3			-0.402846	Protein of unknown function
orf19.3458		-0.514014	-0.603033	-0.446865	Protein of unknown function
orf19.3459		-0.518471	-0.47074	-0.471157	Putative serine/threonine/tyrosine (dual-specificity) kinase; disruptants not obtained by UAU1 method
orf19.3460		-0.726845		-0.516184	Protein of unknown function; mRNA binds She3; transcript regulated upon yeast-hypha switch; induced in oralpharyngeal candidasis
orf19.3462	SAR1	-0.464289	-0.533635	-0.40067	Functional homolog of S. cerevisiae Sar1; which is required for ER-to-Golgi protein transport; binds GTP; similar to small GTPase superfamily proteins; gene has intron; Hap43-induced; rat catheter biofilm repressed
orf19.3463		-0.372941	-0.510516	-0.348322	Putative GTPase; role in 60S ribosomal subunit biogenesis; Spider biofilm induced
orf19.3465	RPL10A		-0.481597		Predicted ribosomal protein; downregulated upon phagocytosis by murine macrophages; Hap43-induced; Spider biofilm repressed
orf19.3467	SEC27	-0.457339	-0.412203	-0.35345	Protein of unknown function
orf19.3469		-0.433445			S. cerevisiae ortholog Stb1 has a role in regulation of MBF-specific transcription at Start; induced in a cyr1 null mutant; Spider biofilm induced
orf19.3473				-0.396191	Protein of unknown function
orf19.3474	IPL1			-0.406456	Putative Aurora kinase; Hap43-induced; induced during planktonic growth; possibly an essential gene, disruptants not obtained by UAU1 method
orf19.3477		-0.390815			Putative pseudouridine synthase; predicted role in snRNA pseudouridine synthesis, tRNA pseudouridine synthesis; Spider biofilm induced
orf19.3478	NIP7	-0.45306	-0.583894	-0.385327	Putative nucleolar protein with role in ribosomal assembly; hyphal-induced; Hap43-induced; Spider biofilm induced
orf19.3480		-0.447622			Protein of unknown function
orf19.3482		-0.489007	-0.533076	-0.524263	Protein of unknown function
orf19.3496	CHC1	-0.432688		-0.37178	Clathrin heavy chain; subunit of the major coat protein; role in intracellular protein transport and endocytosis; flow model and rat catheter biofilm repressed
orf19.3501				-0.40286	S. cerevisiae ortholog Pxl1 localizes to sites of polarized growth and is required for selection and/or maintenance of polarized growth sites; Hog1p-repressed
orf19.3503				-0.55381	Protein of unknown function
orf19.3504	RPL23A		-0.415043		Ribosomal protein; downregulated upon phagocytosis by murine macrophage; Hap43-induced; sumoylation target; Spider biofilm repressed
orf19.3507	MCR1	-0.546543	-0.468973	-0.387759	NADH-cytochrome-b5 reductase; soluble in hyphae; alkaline downregulated; farnesol, ketoconazole or flucytosine induced; protein present in exponential and stationary growth phase yeast; YNB biofilm induced; rat catheter biofilm repressed
orf19.3508		-0.60148		-0.458633	Putative protein of unknown function; stationary phase enriched protein
orf19.3548.1	WH11	-0.376654			White-phase yeast transcript; expression in opaques increases virulence/switching; mutant switches as WT; Hap43, hypoxia, ketoconazol induced; required for RPMI biofilm; Bcr1-induced in RPMI a/a biofilm; rat catheter, Spider biofilm induced
orf19.3642	SUN41	-0.433334	-0.48445	-0.442046	Cell wall glycosidase; role in biofilm formation and cell separation; possibly secreted; hypoxia, hyphal induced; caspofungin repressed; Efg1, Cph1 regulated; O-glycosylated, possible Kex2 substrate; 5'-UTR intron; Spider biofilm induced
orf19.3643				-0.416335	Protein of unknown function; Hap43-repressed gene
orf19.3644		-0.405008		-0.406246	Protein of unknown function; Cyr1-repressed; rat catheter and Spider biofilm induced
orf19.3647	SEC8	-0.461642	-0.46126	-0.368563	Predicted subunit of the exocyst complex, involved in exocytosis; localizes to a crescent on the surface of the hyphal tip
orf19.3649		-0.636079	-0.764157	-0.543558	Protein of unknown function
orf19.3651	PGK1	-0.805335	-0.645072	-0.485848	Phosphoglycerate kinase; localizes to cell wall and cytoplasm; antigenic in murine/human infection; flow model biofilm, Hog1-, Hap43-, GCN-induced; repressed upon phagocytosis; repressed in Spider biofilms by Bcr1, Ndt80, Rob1, Brg1
orf19.3653	FAT1		-0.42435		Predicted enzyme of sphingolipid biosynthesis; upregulated in biofilm
orf19.3658				-0.380516	Protein of unknown function
orf19.3659		-0.517253			Putative CTD phosphatase; role in dephosphorylation of RNA polymerase II C-terminal domain, transcription from RNA polymerase II promoter; flow model biofilm induced
orf19.3660			-0.53988	-0.394868	Protein of unknown function
orf19.3664	HSP31	0.612004	1.40336	0.876075	Putative 30 kda heat shock protein; repressed during the mating process; rat catheter biofilm induced
orf19.3669	SHA3		0.458597		Putative ser/thr kinase involved in glucose transport; Tn mutation affects filamentous growth; fluconazole-induced; ketoconazole-repressed; induced in by alpha pheromone in SpiderM; possibly essential; flow model biofilm induced
orf19.3672	GAL10			0.377837	UDP-glucose 4-epimerase; galactose utilization; mutant has cell wall defects and increased filamentation; GlcNAc-, fluconazole- and ketoconazole-induced; stationary phase enriched protein; rat catheter and flow model biofilm induced
orf19.3675	GAL7			0.434378	Putative galactose-1-phoshphate uridyl transferase; downregulated by hypoxia, upregulated by ketoconazole; macrophage/pseudohyphal-repressed
orf19.3707	YHB1	-0.632876			Nitric oxide dioxygenase; acts in nitric oxide scavenging/detoxification; role in virulence in mouse; transcript activated by NO, macrophage interaction; Hap43, hypha repressed; mRNA binds She3
orf19.3733	IDP2		0.774804	0.63563	Isocitrate dehydrogenase; white-opaque switch regulated; morphology-regulation by Ssn6; protein in exponential and stationary phase yeast; Hap43-repressed; Spider biofilm repressed by Bcr1, Tec1, Ndt80, Rob1, Brg1; Spider biofilm induced
orf19.3740	PGA23	-0.664873			Putative GPI-anchored protein of unknown function; Rim101-repressed; Cyr1-regulated; colony morphology-related gene regulation by Ssn6
orf19.385	GCV2	0.479768		0.442129	Glycine decarboxylase P subunit; protein of glycine catabolism; repressed by Efg1; Hog1-induced; induced by Rim101 at acid pH; transcript induced in elevated CO2; stationary phase enriched protein
orf19.3895	CHT2	0.453349	0.410876		GPI-linked chitinase; required for normal filamentous growth; repressed in core caspofungin response; fluconazole, Cyr1, Efg1, pH-regulated; mRNA binds She3 and is localized to yeast-form buds and hyphal tips; Spider biofilm repressed
orf19.3932		-0.556212		-0.366542	Predicted RNA binding protein; stationary phase enriched; induced in core caspofungin response; induced by nitric oxide independent of Yhb1; repressed in ssr1 null; ketoconazole, hypoxia induced; Spider biofilm induced
orf19.3932.1				-0.509385	Protein of unknown function
orf19.3988			1.53885	0.986652	Putative adhesin-like protein; induced by Mnl1 under weak acid stress; rat catheter and Spider biofilm induced
orf19.4082	DDR48	-0.705309			Immunogenic stress-associated protein; filamentation regulated; induced by benomyl/caspofungin/ketoconazole or in azole-resistant strain; Hog1, farnesol, alkaline repressed; stationary phase enriched; Spider, flow model biofilm induced
orf19.4192	CDC14			-0.39087	Protein involved in exit from mitosis and morphogenesis; ortholog of S. cerevisiae Cdc14p, which is a dual-specificity phosphatase and cell-cycle regulator; suppresses S. cerevisiae cdc15-lyt1, dbf2-2, and (partially) tem1 mutant phenotypes
orf19.4192.1		-0.473731	-0.596324	-0.367626	Protein of unknown function
orf19.4194		-0.500768			Putative TFIIH complex subunit; possibly an essential gene, disruptants not obtained by UAU1 method
orf19.4195.1	FCA1	-0.488285	-0.612027		Cytosine deaminase; enzyme of pyrimidine salvage; functional homolog of S. cerevisiae Fcy1p; mutation is associated with resistance to flucytosine (5-FC) in a clinical isolate; hyphal downregulated; gene has intron
orf19.4203		-0.47922			Protein of unknown function
orf19.4206				-0.366129	Protein of unknown function
orf19.4208	RAD52		-0.496299	-0.518372	Required for homologous DNA recombination, repair of UV- or MMS-damaged DNA, telomere length, UV-induced LOH; constitutive expression, MMS-induced; weakly complements S. cerevisiae rad52 mutant; slow growth, increased white-to-opaque switch
orf19.4209		-0.519646	-0.578225	-0.482783	Protein of unknown function
orf19.4211			-0.44286		Multicopper oxidase; for growth in low iron, prostaglandin E2 synthesis; ketoconazole/caspofungin/amphotericin B repressed; Sef1/Sfu1/Hap43 regulated; reports differ if functional homolog of ScFet3; rat catheter and Spider biofilm induced
orf19.4215	FET34		-0.579204		Multicopper ferroxidase; induced by low iron, ciclopirox olamine, ketoconazole, hypoxia; alkaline induced by Rim101; repressed in fluconazole-resistant isolate; Sfu1, Hog1 repressed; complements S. cerevisiae fet3; Spider biofilm induced
orf19.4246		-0.583299			Protein with similarity to S. cerevisiae Ykr070w; Tn mutation affects filamentation; Hog1-repressed; colony morphology-related gene regulation by Ssn6p; induced during cell wall regeneration; possibly essential
orf19.4255	ECM331		-0.738996	-0.474825	GPI-anchored protein; mainly at plasma membrane, also at cell wall; Hap43, caspofungin-induced; Plc1-regulated; Hog1, Rim101-repressed; colony morphology-related regulated by Ssn6; induced by ketoconazole and hypoxia
orf19.4274	PUT1		0.406535		Putative proline oxidase; alkaline upregulated by Rim101; flow model biofilm induced; Spider biofilm induced
orf19.4393	CIT1		0.605223	0.390096	Citrate synthase; induced by phagocytosis; induced in high iron; Hog1-repressed; Efg1-regulated under yeast, not hyphal growth conditions; present in exponential and stationary phase; Spider biofilm repressed; rat catheter biofilm induced
orf19.4436	GPX3	-0.540218			Putative glutathione peroxidase involved in Cap1p-dependent oxidative stress response, required for Cap1p oxidation in response to H2O2; planktonic growth-induced
orf19.4438	RME1		0.709142		Zinc finger protein; controls meiosis in S. cerevisae; white-specific transcript; upregulation correlates with clinical development of fluconazole resistance; Upc2-regulated in hypoxia; flow model biofilm induced; Spider biofilm repressed
orf19.4445			0.423263	0.351292	Protein of unknown function; Plc1p-regulated; expression induced early upon infection of reconstituted human epithelium (RHE), while expression of the C. dubliniensis ortholog is not; mutant is viable; Spider biofilm induced
orf19.4450.1			0.585871		Protein conserved among the CTG-clade; 2 adjacent upstream SRE-1 elements; highly up-regulated in cecum-grown cells in a Cph2-dependent manner; Hap43-repressed; rat catheter, Spider and flow model biofilm induced
orf19.4475	KTR4	-0.429724			Mannosyltransferase; induced during cell wall regeneration; fungal-specific (no human or murine homolog); Bcr1-repressed in RPMI a/a biofilms
orf19.4476				-0.514253	Protein with a NADP-dependent oxidoreductase domain; transcript induced by ketoconazole; rat catheter and Spider biofilm induced
orf19.4477	CSH1	-0.74895	-0.461121	-0.619707	Aldo-keto reductase; role in fibronectin adhesion, cell surface hydrophobicity; regulated by temperature, growth phase, benomyl, macrophage interaction; azole resistance associated; Spider biofilm induced; rat catheter biofilm repressed
orf19.4526	HSP30		1.7884	1.06286	Putative heat shock protein; fluconazole repressed; amphotericin B induced; Spider biofilm induced; rat catheter biofilm induced
orf19.4555	ALS4	-0.694713	-0.643193		GPI-anchored adhesin; role in adhesion, germ tube induction; growth, temperature regulated; expressed during infection of human buccal epithelial cells; repressed by vaginal contact; biofilm induced; repressed during chlamydospore formation
orf19.4599	PHO89	0.79813	0.693278	0.400618	Putative phosphate permease; transcript regulated upon white-opaque switch; alkaline induced by Rim101; possibly adherence-induced; F-12/CO2 model, rat catheter and Spider biofilm induced
orf19.4609				0.489951	Putative dienelactone hydrolase; protein abundance is affected by URA3 expression in the CAI-4 strain background; protein present in exponential and stationary growth phase yeast cultures; rat catheter biofilm repressed
orf19.4666				-0.450409	Protein of unknown function; hyphal-induced expression, regulated by Cyr1, Ras1, Efg1; Spider biofilm induced
orf19.467	WOR3	0.589604	0.959787	0.996023	Transcription factor; modulator of white-opaque switch; induced in opaque cells; promoter bound by Wor1; overexpression at 25 degr shifts cells to opaque state; deletion stabilizes opaque cells at higher temperatures; Spider biofilm induced
orf19.4679	AGP2	-0.530749			Amino acid permease; hyphal repressed; white-opaque switch regulated; induced in core caspofungin response, during cell wall regeneration, by flucytosine; regulated by Sef1, Sfu1, and Hap43; rat catheter and Spider biofilm induced
orf19.4682	HGT17			-0.385332	Putative MFS family glucose transporter; 20 members in C. albicans; 12 probable membrane-spanning segments; induced at low (0.2%, compared to 2%) glucose in rich media; Spider biofilm induced
orf19.4688	DAG7	-0.514158	-0.426246		Secretory protein; a-specific, alpha-factor induced; mutation confers hypersensitivity to toxic ergosterol analog; fluconazole-induced; induced during chlamydospore formation in C. albicans and C. dubliniensis
orf19.4773	AOX2	0.528695	0.966188		Alternative oxidase; cyanide-resistant respiration; induced by antimycin A, oxidants; growth; Hap43, chlamydospore formation repressed; rat catheter, Spider biofilm induced; regulated in Spider biofilms by Bcr1, Tec1, Ndt80, Brg1
orf19.4777	DAK2	-0.577327			Putative dihydroxyacetone kinase; repressed by yeast-hypha switch; fluconazole-induced; caspofungin repressed; protein enriched in stationary phase yeast cultures; flow model biofilm induced; rat catheter and Spider biofilm repressed
orf19.4779				0.47444	Putative transporter; slightly similar to the Sit1p siderophore transporter; Gcn4p-regulated; fungal-specific; induced by Mnl1p under weak acid stress
orf19.4784	CRP1		0.631489	0.358495	Copper transporter; CPx P1-type ATPase; mediates Cu resistance; similar to Menkes and Wilson disease proteins; copper-induced; Tbf1-activated; suppresses Cu sensitivity of S. cerevisiae cup1 mutant; flow model biofilm induced
orf19.4788	ARG5,6		0.443991		Arginine biosynthetic enzyme; processed in S. cerevisiae into 2 polypeptides with acetylglutamate kinase (Arg6) activity and acetylglutamate-phosphate reductase (Arg5) activity; Gcn4 regulated; alkaline repressed; Spider biofilm induced
orf19.48	RPM2		0.436922		Mitochondrial RNase P subunit; roles in nuclear transcription, cytoplasmic and mitochondrial RNA processing, mitochondrial translation; virulence-group-correlated expression; likely essential (UAU1 method); rat catheter biofilm induced
orf19.4898		-0.459132			Putative protein of unknown function; induced by prostaglandins
orf19.4899	GCA1	-0.467413			Extracellular/plasma membrane-associated glucoamylase; expressed in rat oral infection; regulated by carbohydrates, pH, galactose; promotes biofilm matrix formation; flow model biofilm induced; Bcr1 repressed in RPMI a/a biofilms
orf19.4907			0.771119		Putative protein of unknown function; Hap43p-repressed gene; increased transcription is observed upon fluphenazine treatment; possibly transcriptionally regulated by Tac1p; induced by nitric oxide; fungal-specific (no human/murine homolog
orf19.4914.1	BLP1	-0.518482			Protein of unknown function, serum-induced
orf19.4940				0.33556	Putative histidine permease; fungal-specific (no human or murine homolog); Hap43p-induced gene
orf19.4941	TYE7			0.335291	bHLH transcription factor; control of glycolysis; required for biofilm formation; hyphally regulated by Cph1, Cyr1; flucytosine, Hog1 induced; amphotericin B, caspofungin repressed; induced in flow model biofilm and planktonic cultures
orf19.4943	PSA2	-0.679928			Mannose-1-phosphate guanyltransferase; Hap43, macrophage-repressed; stationary phase enriched protein; Spider biofilm induced; rat catheter biofilm repressed
orf19.5025	MET3		-0.429948		ATP sulfurlyase; sulfate assimilation; repressed by Met, Cys, Sfu1, or in fluconazole-resistant isolate; Hog1, caspofungin, white phase-induced; induced on biofilm formation, even in presence of Met and Cys; Spider, F-12/CO2 biofilm induced
orf19.5079	CDR4		0.569205		Putative ABC transporter superfamily; fluconazole, Sfu1, Hog1, core stress response induced; caspofungin repressed; fluconazole resistance not affected by mutation or correlated with expression; rat catheter and flow model biofilm induced
orf19.5125				-0.351335	Protein of unknown function; induced by ketoconazole; Spider, F-12/CO2 and flow model biofilm induced
orf19.5158		-0.49918			Protein with similarity to a human gene associated with colon cancer and to orf19.5158; regulated by Gcn4, Cyr1; induced by amino acid starvation; macrophage-induced protein, macrophage-repressed; Spider biofilm induced
orf19.5285	PST3			0.343565	Putative flavodoxin; YNB biofilm induced; stationary phase enriched protein; rat catheter and Spider biofilm repressed
orf19.5305	RHD3	0.530009			GPI-anchored yeast-associated cell wall protein; induced in high iron; clade-associated gene expression; not essential for cell wall integrity; fluconazole-repressed; flow model and Spider biofilm repressed
orf19.5383	PMA1	0.465098	0.433886	0.402826	Plasma membrane H(+)-ATPase; highly expressed, comprises 20-40% of total plasma membrane protein; levels increase at stationary phase transition; fluconazole induced; caspofungin repressed; upregulated in RHE model; Spider biofilm repressed
orf19.54	RHD1			-0.436515	Putative beta-mannosyltransferase required for the addition of beta-mannose to the acid-labile fraction of cell wall phosphopeptidomannan; 9-gene family memebr; regulated on yeast-hypha and white-opaque switches; Spider biofilm repressed
orf19.5431		-0.477328			Protein of unknown function; Hap43-repressed; Spider biofilm induced
orf19.5455		0.433201			Protein of unknown function
orf19.5514				-0.455151	Ortholog of S. pombe SPCC550.08, an N-acetyltransferase; transcript induced during growth in the mouse cecum
orf19.5516		-0.466658	-0.429703		Protein of unknown function
orf19.5517			-0.598834	-0.366396	Similar to alcohol dehydrogenases; induced by benomyl treatment, nitric oxide; induced in core stress response; oxidative stress-induced via Cap1; Spider biofilm repressed
orf19.5518		-0.509063			Protein of unknown function; Spider biofilm induced
orf19.5519	GCV1	-0.525619	-0.441907		Putative T subunit of glycine decarboxylase; transcript negatively regulated by Sfu1; Spider biofilm repressed
orf19.5521	ISA1	-0.519107			Putative mitochondrial iron-sulfur protein; alkaline repressed; induced in high iron; regulated by Sef1, Sfu1, Hap43; Spider biofilm induced
orf19.5522		-0.572477	-0.512373		Protein of unknown function
orf19.5525		-0.820587	-0.621555	-0.484383	Putative oxidoreductase; protein levels affected by URA3 expression in CAI-4 strain background; Efg1, Efh1 regulated; Rgt1-repressed; protein present in exponential and stationary growth phase yeast; rat catheter biofilm repressed
orf19.5526	SEC20	-0.662725	-0.566312	-0.492437	Essential protein; similar to S. cerevisiae Sec20p; depletion causes membrane accumulation and drug sensitivity; expression regulated by growth phase; O-mannosylation regulates proteolysis; does not complement S. cerevisiae sec20-1 mutant
orf19.5530	NAB3			-0.335529	Putative nuclear polyadenylated RNA-binding protein; flucytosine repressed
orf19.5531	CDC37	-0.508856	-0.475787	-0.417724	Chaperone for Crk1p; interacts with Crk1p kinase domain and with Sti1p; putative phosphorylation site at Ser14; functional homolog of S. cerevisiae Cdc37p; likely to be essential for growth; regulated by Gcn2p and Gcn4p
orf19.5534				-0.404467	Protein with a predicted role in mitotic spindle elongation, vesicle-mediated transport; flow model biofilm induced
orf19.5539		-0.60943		-0.409501	Protein of unknown function
orf19.5544	SAC6	-0.570165	-0.522194	-0.506597	Fimbrin; actin filament bundling protein; transcript regulated by Nrg1 and Mig1; protein level decreases in stationary phase
orf19.5550	MRT4	-0.400915	-0.643389	-0.347513	Putative mRNA turnover protein; Hap43-induced; mutation confers hypersensitivity to tubercidin (7-deazaadenosine); rat catheter biofilm induced
orf19.5551	MIF2	-0.440834		-0.390961	Centromere-associated protein; similar to CENP-C proteins; Cse4p and Mif2p colocalize at C. albicans centromeres
orf19.5552		-0.504476	-0.457894	-0.433959	Putative transcriptional regulator of ribonucleotide reductase genes; Spider biofilm induced
orf19.5553		-0.623498	-0.583926	-0.466421	Protein of unknown function
orf19.5561	STE23		-0.451787	-0.388779	Ortholog of S. cerevisiae Ste23 metalloprotease; role in N-terminal processing of pro-a-factor to the mature form; Tn mutation affects filamentous growth; Spider biofilm induced
orf19.5563	RNH1		-0.632256	-0.396453	Ribonuclease H (RNAse H); hyphal-induced; flucytosine induced; similar to orf19.5564 (see Locus History); possibly essential (UAU1 method); rat catheter biofilm induced; flow model biofilm repressed
orf19.5564			-0.530859		Protein of unknown function
orf19.5569		-0.389501		-0.372369	Protein of unknown function
orf19.5574		-0.549923	-0.52145	-0.460209	Protein of unknown function
orf19.5580	TEL1	-0.447976		-0.36989	Protein of unknown function
orf19.5584	PEP3			-0.399452	Peptidase; activity useful for strain identification by multilocus enzyme electrophoresis (MLEE); clade-associated gene expression
orf19.5585	SAP5			-0.42304	Secreted aspartyl proteinase; sap4,5,6 triple null defective in utilization of protein as N source; virulence role effected by URA3; expressed during infection; mRNA localized to hyphal tip via She3; rat catheter and Spider biofilm induced
orf19.5586				-0.458203	Protein of unknown function
orf19.5587				-0.532526	Protein of unknown function; transcript is upregulated in clinical isolates from HIV+ patients with oral candidiasis
orf19.5595	SHE3	-0.559589	-0.589027	-0.568056	mRNA-binding protein that localizes specific mRNAs to daughter yeast cells and to hyphal tips; required for normal filamentation and host epithelial cell damage; ortholog of S. cerevisiae She3 but target mRNAs differs
orf19.5597	POL5	-0.409565			Putative DNA Polymerase phi; F-12/CO2 early biofilm induced
orf19.5599	MDL2			-0.339843	Putative mitochondrial, half-size MDR-subfamily ABC transporter
orf19.5601				-0.39067	Protein of unknown function
orf19.5604	MDR1			-0.550677	Plasma membrane MDR/MFS multidrug efflux pump; methotrexate is preferred substrate; overexpression in drug-resistant clinical isolates confers fluconazole resistance; repressed in young biofilms; rat catheter biofilm induced
orf19.5607		-0.482824			Protein of unknown function
orf19.5612	BMT4	-0.446407	-0.700582	-0.631879	Beta-mannosyltransferase; for elongation of beta-mannose chains on the acid-labile fraction of cell wall phosphopeptidomannan; 9-gene family member; regulated by Tsa1, Tsa1B; flow model biofilm induced; rat catheter biofilm repressed
orf19.5614		-0.905101	-0.831107	-0.731395	Putative ribonuclease H1; possibly an essential gene, disruptants not obtained by UAU1 method; flow model biofilm induced; Spider biofilm induced
orf19.5618		-0.629902	-0.441241	-0.469819	Protein of unknown function
orf19.5619		-0.53785		-0.462503	Protein of unknown function; induced by alpha pheromone in SpiderM medium; Spider biofilm induced
orf19.5620		-0.822197	-0.674852	-0.531005	Stationary phase enriched protein; Gcn4-regulated; induced by amino acid starvation (3-AT), benomyl or in azole-resistant strain that overexpresses MDR1; flow model biofilm induced; rat catheter biofilm repressed; overlaps orf19.5621
orf19.5621		-0.561456		-0.418277	Putative protein of unknown function; mutation confers hypersensitivity to amphotericin B; overlaps orf19.5621
orf19.5622	GLC3	-0.944224	-0.940013	-0.824336	Putative 1,4-glucan branching enzyme; fluconazole-induced; colony morphology-related gene regulation by Ssn6; stationary phase enriched protein
orf19.5623	ARP4	-0.53958	-0.511245	-0.424365	Subunit of the NuA4 histone acetyltransferase complex
orf19.5626		-0.69703	-0.450568	-0.483093	Protein of unknown function; Plc1-regulated; induced by Mnl1 under weak acid stress; flow model biofilm induced
orf19.5627		-0.528023	-0.5193	-0.435827	S. cerevisiae ortholog Hek2/Khd1 is a putative RNA binding protein involved in the asymmetric localization of ASH1 mRNA; Hap43-induced gene
orf19.5629	QCR7	-0.479076	-0.448555		Putative ubiquinol-cytochrome-c reductase, subunit 7; Hap43p-repressed gene
orf19.5630	APA2	-0.457403			Putative ATP adenylyltransferase II; regulated by Gcn4; repressed by amino acid starvation (3-AT); induced by prostaglandins; Hap43-repressed; Spider biofilm repressed
orf19.5634	FRP1	0.486871			Ferric reductase; alkaline-induced by Rim101; iron-chelation-induced by CCAAT-binding factor; fluconazole-repressed; ciclopirox-, hypoxia-, Hap43-induced; colony morphology-related regulation by Ssn6; Spider and flow model biofilm induced
orf19.5686		-0.53606			Protein of unknown function; Spider biofilm induced
orf19.5702		-0.414813			Protein of unknown function
orf19.5713	YMX6			1.10903	Putative NADH dehydrogenase; macrophage-downregulated gene; induced by nitric oxide; rat catheter biofilm induced
orf19.5718		-0.553404	-0.556177	-0.580852	Protein of unknown function
orf19.5723	POX1			-0.354052	Predicted acyl-CoA oxidase; regulated upon white-opaque switch; upregulated upon phagocytosis; Spider biofilm induced
orf19.5728				0.619021	Putative cytochrome P450; Spider biofilm induced
orf19.5729	FGR17	-0.723938	-0.575179	-0.573302	Putative DNA-binding transcription factor; has zinc cluster DNA-binding motif; lacks an ortholog in S. cerevisiae; transposon mutation affects filamentous growth; Hap43p-repressed gene
orf19.5734	POP2	-0.52589	-0.481058	-0.447197	Component of the Ccr4-Pop2 mRNA deadenylase; heterozygous null mutant exhibits resistance to parnafungin and cordycepin in the C. albicans fitness test
orf19.5735	CDC50			-0.389097	Putative endosomal protein; induced by Mnl1p under weak acid stress
orf19.5736	ALS5	-0.510903		-0.359154	ALS family adhesin; highly variable; expression in S. cerevisiae causes adhesion to human epithelium, endothelium or ECM, endothelial invasiveness by endocytosis and, at high abundance, ECM-induced aggregation; can form amyloid fibrils
orf19.5742	ALS9	-0.631765		-0.463462	ALS family cell-surface glycoprotein; expressed during infection of human epithelial cells; confers laminin adhesion to S. cerevisiae; highly variable; putative GPI-anchor; Hap43-repressed
orf19.5746	ALA1	-0.38136	-0.428872	-0.378148	Alanyl-tRNA synthetase; translational regulation generates cytoplasmic and mitochondrial forms; Gcn4p-regulated; repressed by amino acid starvation (3-AT); translation-related genes downregulated upon phagocytosis by murine macrophages
orf19.5747		-0.426319			Protein of unknown function
orf19.5749	SBA1	-0.511016	-0.4315	-0.348141	Similar to co-chaperones; induced in high iron; farnesol-, heavy metal (cadmium) stress-induced; protein level decreases in stationary phase cultures; Hap43-repressed
orf19.5750	SHM2		-0.447437		Cytoplasmic serine hydroxymethyltransferase; complements glycine auxotrophy of S. cerevisiae shm1 shm2 gly1-1 mutant; antigenic; farnesol-upregulated in biofilm; stationary-phase enriched protein; rat catheter and Spider biofilm repressed
orf19.5752				-0.457533	Protein of unknown function
orf19.5754		-0.4775			Putative membrane protein with a predicted role in zinc ion homeostasis; Hap43-induced; fluconazole-induced; rat catheter and Spider biofilm induced
orf19.5757		-0.609985	-0.508462	-0.506833	Protein of unknown function
orf19.5760	IHD1		0.43156		GPI-anchored protein; alkaline, hypha-induced; regulated by Nrg1, Rfg1, Tup1 and Tsa1, Tsa1B in minimal media at 37; oralpharyngeal candidasis induced ; Spider biofilm induced; regulated in Spider biofilms by Tec1, Efg1, Ndt80, Rob1, Brg1
orf19.5763		-0.631643		-0.451497	Protein of unknown function
orf19.5764	SKI8	-0.517508	-0.625193	-0.497997	Protein of unknown function
orf19.5765	NUP82	-0.594468	-0.572717	-0.500194	Linker nucleoporin of the nuclear pore complex; role in mRNA andexport from nucleus, protein import into nucleus, ribosomal large subunit export from nucleus, ribosomal small subunit export from nucleus; rat catheter biofilm repressed
orf19.5767		-0.56551		-0.391548	Protein of unknown function
orf19.5768	SNF4	-0.555372	-0.562375	-0.500381	Transcription factor; ortholog of S. cerevisiae Snf4; caspofungin repressed; transposon mutation affects filamentation
orf19.5771	PBP2	-0.379612	-0.457171	-0.362581	Putative RNA binding protein; transcript regulated by Nrg1, Mig1, and Tup1
orf19.5773		-0.556392	-0.519858	-0.472449	Putative dipeptidyl-peptidase III; protein detected by mass spec in exponential and stationary phase cultures; Hog1p-induced; clade-associated gene expression
orf19.5784	AMO1	0.690475			Putative peroxisomal copper amine oxidase
orf19.5785				0.715539	Protein of unknown function; upregulated in a cyr1 or ras1 null mutant; induced by nitric oxide
orf19.5806	ALD5			0.375578	NAD-aldehyde dehydrogenase; decreased expression in fluconazole-resistant isolate, or in hyphae; biofilm induced; fluconazole-downregulated; protein abundance is affected by URA3 expression in the CAI-4 strain; stationary phase enriched
orf19.5843	SRR1	-0.457406			Two-component system response regulator; involved in stress response; Plc1-regulated; upregulated in cyr1 null mutant; flow model biofilm induced; Spider biofilm induced
orf19.5863		-0.625172		-0.412141	Protein of unknown function
orf19.5867	WSC1		0.462757		Putative cell wall component; transcript upregulated in cyr1 mutant (yeast or hyphae); Spider and flow model biofilm induced
orf19.5960	NCE102		0.412314		Non classical protein export protein; localized to plasma membrane; Hap43-induced gene; flow model biofilm induced; Spider biofilm induced
orf19.6003		0.547339	0.7192	0.504811	Protein of unknown function; role in intracellular signal transduction; Spider biofilm induced
orf19.6073	HMX1	0.670064			Heme oxygenase; utilization of hemin iron; transcript induced by heat, low iron, or hemin; repressed by Efg1; induced by low iron; upregulated by Rim101 at pH 8; Hap43-induced; Spider and flow model biofilm induced
orf19.6077				-0.366585	Putative protein of unknown function; shows colony morphology-related gene regulation by Ssn6p
orf19.6078	POL93		0.539993	0.375825	Predicted ORF in retrotransposon Tca8 with similarity to the Pol region of retrotransposons encoding reverse transcriptase, protease and integrase; downregulated in response to ciclopirox olamine; F-12/CO2 early biofilm induced
orf19.6079			0.466414	0.36457	Predicted ORF in retrotransposon Tca8 with similarity to the Gag region encoding nucleocapsid-like protein; repressed by ciclopirox olamine; filament induced; regulated by Rfg1, Tup1; overlaps orf19.6078.1
orf19.6081	PHR2		-0.580479		Glycosidase; role in vaginal not systemic infection (low pH not neutral); low pH, high iron, fluconazole, Hap43-induced; Rim101-repressed at pH8; rat catheter biofilm induced; Bcr1-repressed in RPMI a/a biofilms
orf19.6139	FRE7		0.714344		Copper-regulated cupric reductase; repressed by ciclopirox olamine or 17-beta-estradiol; induced by alkaline conditions or interaction with macrophage; Spider biofilm induced
orf19.6140	FRE30		0.592112		Protein with similarity to ferric reductases; downregulated in response to amphotericin B, estradiol, or ciclopirox olamine, and upregulated by interaction with macrophage; un-merged from orf19.6139 in a revision of Assembly 21
orf19.6197	DHH1			0.409765	Putative RNA helicase
orf19.6202	RBT4	-0.914266	-0.770346	-0.680704	Pry family protein; required for virulence in mouse systemic/rabbit corneal infections; not filamentation; mRNA binds She3, is localized to hyphal tips; Hap43-induced; in both yeast and hyphal culture supernatants; Spider biofilm induced
orf19.6229	CAT1	-0.422617		-0.456309	Catalase; resistance to oxidative stress, neutrophils, peroxide; role in virulence; regulated by iron, ciclopirox, fluconazole, carbon source, pH, Rim101, Ssn6, Hog1, Hap43, Sfu1, Sef1, farnesol, core stress response; Spider biofilm induced
orf19.6245		-0.395156			Protein of unknown function; regulated by osmotic stress via Hog1 and oxidative stress (Hog1- and Cap1-independent); induced by alpha pheromone in SpiderM medium; Spider biofilm induced
orf19.6311		0.653199			Protein of unknown function; Hap43-induced; rat catheter and Spider biofilm induced
orf19.6318				0.42648	Protein of unknown function
orf19.6322	ARD	-0.422401	-0.478526		D-arabitol dehydrogenase, NAD-dependent (ArDH); enzyme of D-arabitol and D-arabinose catabolism; D-arabitol is a marker for active infection in humans; rat catheter and Spider biofilm induced
orf19.6324	VID27		-0.454579	-0.331948	Protein similar to S. cerevisiae Vid27p; transposon mutation affects filamentous growth; mutation confers hypersensitivity to toxic ergosterol analog; fungal-specific (no human or murine homolog)
orf19.6327	HET1	-0.457582	-0.556527	-0.448917	Putative sphingolipid transfer protein; involved in localization of glucosylceramide which is important for virulence; Spider biofilm repressed
orf19.6329				-0.430617	Protein of unknown function; opaque-specific transcript; fluconazole-repressed; induced in cyr1 mutant and in oralpharyngeal candidasis; Spider biofilm induced
orf19.6341				-0.34745	Protein of unknown function
orf19.638	FDH1		0.662572	0.452745	Formate dehydrogenase; oxidizes formate to CO2; Mig1 regulated; induced by macrophages; fluconazole-repressed; repressed by Efg1 in yeast, not hyphal conditions; stationary phase enriched; rat catheter and Spider biofilm induced
orf19.6459	DPP3			-0.47619	Protein similar to S. cerevisiae pyrophosphate phosphatase Dpp1; required for farnesol biosynthesis; repressed by 17-beta-estradiol, ethynyl estradiol; Spider biofilm induced
orf19.6489	FMP45		0.543435		Predicted membrane protein induced during mating; mutation confers hypersensitivity to toxic ergosterol analog, to amphotericin B; alkaline repressed; repressed by alpha pheromone in SpiderM medium; rat catheter, Spider biofilm induced
orf19.655	PHO84		0.57838	0.41787	High-affinity phosphate transporter; transcript regulated by white-opaque switch; Hog1, ciclopirox olamine or alkaline induced; caspofungin, stress repressed; upregulated in RHE model; Spider and flow model biofilm induced, Hap43-induced
orf19.6577	FLU1			0.626581	Multidrug efflux pump of the plasma membrane; MDR family member of the MFS (major facilitator superfamily) of transporters; involved in histatin 5 efflux; fungal-specific (no human/murine homolog)
orf19.6640	TPS1	-0.554935			Trehalose-6-phosphate synthase; role in hyphal growth and virulence in mouse systemic infection; induced in presence of human neutrophils; macrophage/pseudohyphal-repressed after 16h; stationary phase enriched protein; Hap43-repressed
orf19.6658		-0.430988		-0.410499	Stationary phase enriched protein; predicted ORF from Assembly 19; removed from Assembly 20; subsequently reinstated in Assembly 21 based on comparative genome analysis
orf19.6688			0.443337		Protein of unknown function; expression decreases by benomyl treatment or in an azole-resistant strain overexpressing MDR1; Spider biofilm induced
orf19.670.2		0.473695		0.623523	Protein of unknown function; hypoxia, Hap43-repressed; ketoconazole induced; induced in oralpharyngeal candidasis; 16h flow model biofilm repressed, late-stage flow model biofilm induced; rat catheter and Spider biofilm induced
orf19.6705			0.505248		Putative guanyl nucleotide exchange factor with Sec7 domain; required for normal filamentous growth; regulated by yeast-hyphal switch; filament induced; regulated by Nrg1, Tup1, Mob2, Hap43; mRNA binds She3; Spider biofilm induced
orf19.6816		-0.60561			Putative xylose and arabinose reductase; flow model biofilm induced; Spider biofilm repressed
orf19.6824	TRY6		0.646579		Helix-loop-helix transcription factor; regulator of yeast form adherence; required for yeast cell adherence to silicone substrate; Spider and F-12/CO2 biofilm induced; repressed by alpha pheromone in SpiderM medium
orf19.6834.10	TAR1		0.626554	-0.58931	Ortholog of S. cerevisiae Tar1p; Transcript Antisense to Ribosomal RNA; encoded within the 25S rRNA gene on the opposite strand; induced by Tbf1
orf19.6844	ICL1		0.445894		Isocitrate lyase; glyoxylate cycle enzyme; required for virulence in mice; induced upon phagocytosis by macrophage; farnesol regulated; Pex5-dependent peroxisomal localization; stationary phase enriched; rat catheter, Spider biofilm induced
orf19.686		-0.500553	-0.450716	-0.352688	Protein of unknown function; regulated by Nrg1
orf19.687				-0.445993	Protein of unknown function
orf19.687.1	RPL25	-0.376857	-0.541715		Putative rRNA-binding ribosomal protein component of the 60S ribosomal subunit; Hap43-induced; colony morphology-related gene regulation by Ssn6
orf19.6882	OSM1	-0.512015			Putative flavoprotein subunit of fumarate reductase; soluble protein in hyphae; caspofungin repressed; stationary phase enriched protein; flow model biofilm induced; Spider biofilm repressed
orf19.6888		-0.594179	-0.517131	0.613744	Zn(II)2Cys6 domain transcription factor; regulated by Mig1 and Tup1; rat catheter and Spider biofilm induced
orf19.692			-0.58519	-0.595066	Protein of unknown function; Hap43-repressed gene; rat catheter and Spider biofilm induced
orf19.6984				0.479781	Protein of unknown function
orf19.7077			0.635054	0.460372	Putative ferric reductase; induced by Mac1 under copper starvation; Plc1-regulated; Rim101-repressed
orf19.7111.1	SOD3		0.416224		Cytosolic manganese-containing superoxide dismutase; protects against oxidative stress; repressed by ciclopirox olamine, induced during stationary phase when SOD1 expression is low; Hap43-repressed; Spider and flow model biofilm induced
orf19.717	HSP60		0.445893	0.36104	Heat shock protein; soluble in hyphae; regulated by Nrg1 and by iron; induced in high iron; heavy metal (cadmium) stress-induced; sumoylation target; protein present in exponential and stationary phase cells; Hap43-repressed
orf19.7214		-0.716338		-0.406179	Glucan 1,3-beta-glucosidase; regulated by Nrg1, Tup1 and possibly Tac1; induced by NO and during cell wall regeneration; stationary phase enriched; possibly essential (UAU1 method); F-12/CO2 early biofilm induced; flow biofilm repressed
orf19.7218	RBE1			0.380483	Pry family cell wall protein; Rim101, Efg1, Ssn6, alkaline repressed; O-glycosylation; no GPI anchor predicted; ketoconazol induced; regulated by Sef1, Sfu1, Hap4; flow model biofilm induced; rat catheter and Spider biofilm repressed
orf19.7284	ASR2	-0.875412	-0.503461	-0.530594	Adenylyl cyclase and stress responsive protein; induced in cyr1 or ras1 mutant; stationary phase enriched protein; Spider biofilm induced
orf19.7288		-0.494984			Protein with predicted oxidoreductase and dehydrogenase domains; Hap43-repressed; Spider biofilm induced
orf19.7296				-0.520289	Putative cation conductance protein; similar to stomatin mechanoreception protein; plasma-membrane localized; induced by Rgt1; rat catheter and Spider biofilm induced
orf19.73		-0.615987	-0.456242	-0.435845	Putative metalloprotease; associates with ribosomes and is involved in ribosome biogenesis; Spider biofilm induced
orf19.7310		-0.510786			Protein with a role in directing meiotic recombination events to homologous chromatids; induced by ciclopirox olamine; positively regulated by Sfu1; Hog1, fluconazole-repressed; Hap43-induced; Spider biofilm induced
orf19.7319	SUC1			-0.367441	Zinc-finger transcription factor; regulates alpha-glucosidase exression; complements S. cerevisiae suc2 for sucrose utilization and mal13 maltase defect; required for yeast cell adherence to silicone substrate; rat catheter biofilm induced
orf19.7337			0.48411		Protein with a nischarin related domain and leucine rich repeats; Spider biofilm induced
orf19.734	GLK1	-0.45131			Putative glucokinase; transcript regulated upon yeast-hyphal switch; Efg1 regulated; fluconazole-induced; induced in core stress response; colony morphology-related gene regulation by Ssn6; GlcNAc-induced protein
orf19.74	SEC5	-0.492701		-0.357518	Predicted exocyst component; ortholog of S. cerevisiae Sec5p; merged with orf19.75 in Assembly 21
orf19.740	HAP41		0.444844	0.397705	Putative Hap4-like transcription factor; Hap43-repressed; not required for response to low iron; induced by Mnl1 under weak acid stress; Spider biofilm induced
orf19.7436	AAF1		0.440758		Possible regulatory protein; possible adhesin-like; Glu-rich domain; production in S. cerevisiae increases endothelial cell adherence and flocculence; flow model biofilm, alkaline or caspofungin induced
orf19.7445				0.383015	Ortholog of S.c. Vid24; a peripheral membrane protein located at Vid (vacuole import and degradation) vesicles; regulated by Sef1, Sfu1, and Hap43; Spider biofilm induced
orf19.7514	PCK1			0.478152	Phosphoenolpyruvate carboxykinase; glucose, C-source, yeast-hypha, Hap43 regulated; fluconazole, phagocytosis, H2O2, oral candidasis, Spider/rat catheter/flow model biofilm induced; repressed in biofilm by Bcr1, Tec1, Ndt80, Rob1, Brg1
orf19.7585	INO1			-0.459804	Inositol-1-phosphate synthase; antigenic in human; repressed by farnesol in biofilm or by caspofungin; upstream inositol/choline regulatory element; glycosylation predicted; rat catheter, flow model induced; Spider biofilm repressed
orf19.76	SPB1	-0.393181	-0.552774	-0.405205	Putative AdoMet-dependent methyltransferase; Hap43-induced; repressed by prostaglandins; possibly essential gene, disruptants not obtained by UAU1 method; Spider biofilm induced
orf19.802	UGA1			0.364729	Putative GABA transaminase; transcription regulated by Mig1 and Tup1; stationary phase enriched protein; rat catheter and Spider biofilm induced
orf19.822	HSP21		0.524687		Small heat shock protein; role in stress response and virulence; fluconazole-downregulated; induced in cyr1 or ras1 mutant; stationary phase enriched protein; detected in some, not all, biofilm extracts; Spider biofilm induced
orf19.84	CAN3	-0.427576		-0.643931	Predicted amino acid transmembrane transporter; transcript regulated by white-opaque switch; Hap43-repressed gene
orf19.85	GPX2	-0.653465	-0.519073	-0.654159	Similar to glutathione peroxidase; induced in high iron; alkaline induced by Rim101; induced by alpha factor or interaction with macrophage; regulated by Efg1; caspofungin repressed; Spider biofilm induced
orf19.868	ADAEC	-0.443137			Protein of unknown function; transcription is specific to white cell type
orf19.88	ILV5		-0.545626		Ketol-acid reductoisomerase; antigenic; regulated by Gcn4; GlcNAc, amino acid starvation (3-AT)-induced; macrophage-repressed protein; protein present in exponential and stationary phase; flow model and Spider biofilm repressed
orf19.882	HSP78		0.420427		Heat-shock protein; regulated by macrophage response, Nrg1, Mig1, Gcn2, Gcn4, Mnl1p; heavy metal (cadmium) stress-induced; stationary phase enriched protein; rat catheter and Spider biofilm induced
orf19.89	PEX7		-0.755092	-0.545624	Protein of unknown function
orf19.90		-0.660787	-0.607851	-0.577233	Protein of unknown function
orf19.91		-0.498417		-0.360676	Protein of unknown function; flow model biofilm induced; Hap43-repressed
orf19.918	CDR11		0.509034		Putative transporter of PDR subfamily of ABC family; Gcn4-regulated; induced by Rim101 at pH 8; Spider biofilm induced
orf19.92		-0.520423	-0.489052	-0.421318	Protein with a predicted thioredoxin-like domain; Hap43-repressed; induced by prostaglandins
orf19.921	HMS1		0.461291		hLh domain Myc-type transcript factor; required for morphogenesis induced by elevated temperature or Hsp90 compromise; acts downstream of Pcl1; Spider biofilm induced
orf19.932			0.479267	0.481949	Putative aminophospholipid translocase (flippase); merged with orf19.2226 in Assembly 21; possibly an essential gene, disruptants not obtained by UAU1 method
orf19.938				0.595594	Protein of unknown function
orf19.94		-0.59267	-0.537774	-0.555217	Protein of unknown function; Spider biofilm induced
orf19.96	TOP1		-0.466491	-0.402624	DNA topoisomerase I; required for wild-type growth and for wild-type mouse virulence; sensitive to camptothecin; induced upon adherence to polystyrene; rat catheter biofilm induced
orf19.99	HAL21	-0.632889	-0.820324	-0.574598	Putative phosphoadenosine-5'-phosphate or 3'-phosphoadenosine 5'-phosphosulfate phosphatase; possible role in sulfur recycling; ortholog of S. cerevisiae Met22; predicted Kex2 substrate; F-12/CO2 biofilm induced

## Sheet: DEG_padj<0.05_values
Gene Name	Common Name	TRY4	ZFU2	ZCF8	Description
orf19.101	RIM9			-0.363153	Protein required for alkaline pH response via the Rim101 signaling pathway; ortholog of S. cerevisiae Rim9 and A. nidulans palI; Spider biofilm induced
orf19.102		-0.484313			Protein of unknown function
orf19.1048	IFD6	-0.709646		-0.449994	Aldo-keto reductase; similar to aryl alcohol dehydrogenases; protein increase correlates with MDR1 overexpression (not CDR1 or CDR2) in fluconazole-resistant clinical isolates; farnesol regulated; possibly essential; Spider biofilm induced
orf19.105	HAL22		-0.417394		Putative phosphoadenosine-5'-phosphate or 3'-phosphoadenosine 5'-phosphosulfate phosphatase; possible role in sulfur recycling; Hap43-repressed; F-12/CO2 biofilm induced
orf19.1075		-0.740017	-0.470204	-0.620675	Protein of unknown function; Spider biofilm induced
orf19.1083			-0.487964	-0.380259	Putative protein of unknown function; macrophage-induced gene
orf19.1084	CDC39	-0.37952	-0.326021		Protein similar to S. cerevisiae Cdc39p, which is part of the CCR4-NOT transcription regulatory complex; transposon mutation affects filamentous growth
orf19.1085		-0.651332	-0.614211	-0.471168	Protein of unknown function
orf19.1089	PEX11	-0.662192	-0.46104	-0.35767	Putative peroxisomal membrane protein; role in fatty acid oxidation; expression is Tac1-regulated; Hms1p-dependent induction by geldamycin; Spider biofilm induced
orf19.1095	GLE2	-0.49649	-0.433609	-0.398267	Putative nuclear pore complex; possibly an essential gene, disruptants not obtained by UAU1 method; rat catheter biofilm repressed
orf19.1097	ALS2	-0.796934	-0.700642	-0.771709	ALS family protein; role in adhesion, biofilm formation, germ tube induction; expressed at infection of human buccal epithelial cells; putative GPI-anchor; induced by ketoconazole, low iron and at cell wall regeneration; regulated by Sfu1p
orf19.113	CIP1			-0.493884	Possible oxidoreductase; transcript induced by cadmium but not other heavy metals, heat shock, yeast-hypha switch, oxidative stress (via Cap1), or macrophage interaction; stationary phase enriched protein; Spider biofilm induced
orf19.1149	MRF1	-0.421002			Putative mitochondrial respiratory protein; induced by farnesol, benomyl, nitric oxide, core stress response; oxidative stress-induced via Cap1; stationary-phase enriched protein; Spider biofilm induced
orf19.1153	GAD1	-0.490129			Putative glutamate decarboxylase; alkaline, macrophage-downregulated gene; amphotericin B induced; induced by Mnl1 under weak acid stress; stationary phase enriched protein; rat catheter biofilm repressed
orf19.117		-0.432609	-0.424343	-0.390475	Protein of unknown function
orf19.1177		-0.392947	-0.417564	-0.390877	Ortholog of S. cerevisiae Rtt106; histone chaperone that regulates chromatin structure in transcribed and silenced chromosomal regions; affects transcriptional elongation; Hap43-repressed; Spider biofilm repressed
orf19.1179		-0.426311	-0.478719		Protein of unknown function; induced in high iron; possibly subject to Kex2 processing; Hap43-repressed
orf19.118	FAD2		-0.354021		Delta-12 fatty acid desaturase, involved in production of linoleic acid, which is a major component of membranes
orf19.1180		-0.530319	-0.501517	-0.43927	Putative 2-aminoadipate transaminase; rat catheter and Spider biofilm repressed
orf19.1181				-0.354188	Protein of unknown function
orf19.1182		-0.512295	-0.506398	-0.495144	Protein of unknown function
orf19.1183		-0.575438	-0.542091	-0.580509	Protein of unknown function
orf19.1185			-0.364167		Protein of unknown function
orf19.1186		-0.462469		-0.378384	Protein of unknown function
orf19.119		-0.551095			Protein of unknown function
orf19.1190	STV1		-0.383217	-0.340883	Predicted subunit a of vacuolar proton-translocating ATPase V0 domain, Golgi isoform
orf19.1191			-0.359551	-0.341878	Protein of unknown function
orf19.1192	DNA2			-0.382187	Protein similar to S. cerevisiae Dna2p, which is a DNA replication factor involved in DNA repair; induced under hydroxyurea treatment
orf19.1193	GNP1		-0.30711		Similar to asparagine and glutamine permease; fluconazole, caspofungin induced; regulated by Nrg1, Mig1, Tup1, Gcn2, Gcn4, and alkaline regulated by Rim101; repressed during chlamydospore formation; rat catheter, flow model biofilm induced
orf19.1198		-0.641915	-0.470155	-0.372619	Predicted mitochondrial intermembrane space protein of unknown function; possibly an essential gene, disruptants not obtained by UAU1 method
orf19.1199	NOP5		-0.550419	-0.350997	Ortholog of S. cerevisiae Nop58; involved in pre-rRNA process; Tn mutation affects filamentous growth; macrophage/pseudohyphal-induced; physically interacts with TAP-tagged Nop1; Spider biofilm repressed
orf19.1200		-0.43651	-0.508176	-0.445046	Protein of unknown function; Spider biofilm induced
orf19.1201		-0.455491	-0.370558	-0.362098	Protein of unknown function
orf19.1202		-0.459578			Protein of unknown function
orf19.1203	SRO77	-0.453827	-0.380635	-0.380198	Protein with a predicted role in docking and fusion of post-Golgi vesicles with the plasma membrane; filament induced; fungal-specific (no human or murine homolog)
orf19.1203.1			-0.435197	-0.352913	Predicted dolichol-phosphate mannosyltransferase subunit; flow model and Spider biofilm repressed
orf19.1204		-0.449246	-0.499092	-0.424618	Phosphorylated protein of unknown function; transcript is upregulated clinical isolates from HIV positive patients with oral candidiasis
orf19.121	ARC18	-0.639985		-0.335045	Putative ARP2/3 complex subunit; mutation confers hypersensitivity to cytochalasin D
orf19.1210		-0.414475	-0.380221	-0.459294	Protein of unknown function
orf19.1212		-0.581961	-0.520068	-0.386507	Protein of unknown function
orf19.1214		-0.439099	-0.632245	-0.42473	Protein of unknown function
orf19.1215		-0.533348		-0.442597	Protein of unknown function
orf19.1217		-0.434435			Protein of unknown function
orf19.1220	RVS167	-0.381789	-0.327572	-0.335363	SH3-domain- and BAR domain-containing protein involved in endocytosis; null mutant exhibits defects in hyphal growth, virulence, cell wall integrity, and actin patch localization; cosediments with phosphorylated Myo5p
orf19.1221	ALG2	-0.461504		-0.38983	Putative mannosyltransferase involved in cell wall mannan biosynthesis; transcription is elevated in chk1, nik1, and sln1 homozygous null mutants
orf19.1224	FRP3	0.363869			Putative ammonium transporter; upregulated in the presence of human neutrophils; fluconazole-downregulated; repressed by nitric oxide; Spider biofilm induced; rat catheter biofilm repressed
orf19.123	RCN1			-0.392885	Protein involved in calcineurin-dependent signaling that controls stress response and virulence; inhibits calcineurin function
orf19.124	CIC1	-0.380293	-0.497339	-0.376968	Putative proteasome-interacting protein; rat catheter biofilm induced
orf19.125	EBP1		-0.536983	-0.405161	NADPH oxidoreductase; interacts with phenolic substrates (17beta-estradiol); possible role in estrogen response; induced by oxidative, weak acid stress, NO, benomyl, GlcNAc; Cap1, Mnl1 induced; Hap43-repressed; rat catheter biofilm induced
orf19.1253	PHO4		0.408174		bHLH transcription factor of the myc-family; required for growth in medium lacking phosphate and for resistance to copper and Phloxine B; induced by Mnl1 under weak acid stress
orf19.1287			0.482746		Protein of unknown function; flow model biofilm induced; Spider biofilm induced
orf19.130	VPS15	-0.55586			Protein involved in retrograde endosome-to-Golgi protein transport; required for normal virulence
orf19.1308				1.57829	Predicted membrane transporter, member of the drug:proton antiporter (14 spanner) (DHA2) family, major facilitator superfamily (MFS)
orf19.1309				1.07668	Protein of unknown function
orf19.131.2		-0.405047	-0.37096		Protein of unknown function
orf19.1310				0.538682	Protein of unknown function
orf19.1311	SPO75			0.42352	Protein of unknown function
orf19.1326			-0.494883	-0.359665	Protein of unknown function
orf19.1344		0.907625			Protein of unknown function; fluconazole-induced; Spider biofilm induced
orf19.135	EXO84	-0.39349	-0.43394	-0.363903	Predicted subunit of the exocyst complex, involved in exocytosis; localizes to a crescent on the surface of the hyphal tip
orf19.1353		-0.430641			Protein of unknown function; repressed by yeast-hypha switch; Ras1-regulated; oral infection induced; mutants defective in damage to oral epithelium; flow model biofilm induced; Spider biofilm induced
orf19.1354	UCF1	-0.37889			Upregulated by cAMP in filamentous growth; induced in high iron, decreased upon yeast-hypha switch; downregulation correlates with clinical fluconazole resistance; Ras1-regulated; Hap43-repressed; flow model biofilm induced
orf19.136	QDR3			0.411504	Predicted membrane transporter, member of the drug:proton antiporter (12 spanner) (DHA1) family, major facilitator superfamily (MFS); Hap43p-repressed gene
orf19.137		-0.440659			Putative transferase involved in phospholipid biosynthesis; induced by alpha pheromone in SpiderM medium
orf19.1405	PHO13			0.376055	Putative 4-nitrophenylphosphatase; Hap43p-repressed gene; transcription is regulated upon yeast-hyphal switch
orf19.1433		-0.430937			Protein of unknown function; Hap43-repressed; colony morphology-related gene regulation by Ssn6; Spider biofilm induced
orf19.1439	IPK1	-0.497329		-0.367433	Ortholog of S. cerevisiae/S. pombe Ipk1; an inositol pentakisphosphate 2-kinase, a nuclear protein required for synthesis of 1,2,3,4,5,6-hexakisphosphate; Spider biofilm induced
orf19.1486			0.497457		Protein with a life-span regulatory factor domain; regulated by Sef1, Sfu1, and Hap43; flow model biofilm induced; Spider biofilm induced
orf19.1490	MSB2		0.469593	0.387562	Mucin family adhesin-like protein; cell wall damage sensor; required for Cek1 phosphorylation by cell wall stress; Rim101-repressed; activation releases extracellular domain into medium; Spider biofilm induced
orf19.1509	ROD1		0.340533		Protein similar to S. cerevisiae Rod1;a membrane protein with a role in drug tolerance; repressed by Rgt1; mutant is viable
orf19.1600			0.648204	0.364282	Protein of unknown function
orf19.1614	MEP1	0.884083	0.570753	0.372367	Ammonium permease; Mep1 more efficient permease than Mep2, Mep2 has additional regulatory role; 11 predicted transmembrane regions; low mRNA abundance; hyphal downregulated; flow model biofilm induced
orf19.1653				0.372231	Protein of unknown function
orf19.1691		-0.579943			Plasma-membrane-localized protein; filament induced; Hog1, ketoconazole, fluconazole and hypoxia-induced; regulated by Nrg1, Tup1, Upc2; induced by prostaglandins; flow model biofilm induced; rat catheter and Spider biofilm repressed
orf19.1715	IRO1	-0.465654	-0.527089	-0.473829	Putative transcription factor; role in iron utilization, pathogenesis; both IRO1 and adjacent URA3 are mutated in strain CAI4; suppresses S. cerevisiae aft1 mutant low-iron growth defect; hyphal-induced; reports differ about iron regulation
orf19.1716	URA3	-0.707866	-0.863121	-0.692107	Orotidine-5'-phosphate decarboxylase; pyrimidine biosynthesis; gene used as genetic marker; decreased expression when integrated at ectopic chromosomal locations can cause defects in hyphal growth and virulence; Spider biofilm repressed
orf19.1727	PMC1		0.397711		Vacuolar calcium P-type ATPase; transcript regulated by calcineurin and fluconazole; mutant shows increased resistance to fluconazole, lithium; increased sensitivity to calcium; Spider biofilm induced
orf19.1770	CYC1		0.445659	0.369337	Cytochrome c; complements defects of S. cerevisiae cyc1 cyc7 double mutant; induced in high iron; alkaline repressed; repressed by nitric oxide; Hap43-dependent repression in low iron; regulated by Sef1, Sfu1
orf19.1795	PUF3		0.46312		Ortholog os S. cerevisiae Puf3; mRNA-binding protein involved in RNA catabolism; mutant is viable
orf19.1842	BUD5		0.353682		Predicted GTP/GDP exchange factor for Rsr1; rat catheter biofilm induced
orf19.1847	ARO10		0.485709		Aromatic decarboxylase; Ehrlich fusel oil pathway of aromatic alcohol biosynthesis; alkaline repressed; protein abundance affected by URA3 expression in CAI-4 strain; Spider biofilm induced
orf19.1862		-0.610588			Possible stress protein; increased transcription associated with CDR1 and CDR2 overexpression or fluphenazine treatment; regulated by Sfu1, Nrg1, Tup1; stationary phase enriched protein; Spider biofilm induced
orf19.1887				0.358676	Protein of unknown function
orf19.1896	SSC1		0.360991		Heat shock protein; at yeast-form cell surface, not hyphae; antigenic; Gcn4-regulated; induced by amino acid starvation (3-AT) or by adherence to polystyrene; macrophage-repressed; sumoylation target; possibly essential
orf19.1945	AUR1		0.329161		Inositolphosphorylceramide (IPC) synthase; catalyzes the key step in sphingolipid biosynthesis; antifungal drug target; flow model biofilm induced; Spider biofilm induced
orf19.1960	CLN3	-0.34407			G1 cyclin; depletion abolishes budding and causes hyphal growth defects; farnesol regulated, functional in S. cerevisiae; possibly essential (UAU1 method); other biofilm induced; Spider biofilm induced
orf19.1964		0.409853			Protein of unknown function; repressed by fluphenazine treatment; induced by benomyl treatment and in an RHE model; regulated by Nrg1, Tup1
orf19.1978	GIT2	0.357368	0.590907	0.4039	Putative glycerophosphoinositol permease; fungal-specific; repressed by alpha pheromone in SpiderM medium; Hap43-repressed; Spider biofilm induced
orf19.1979	GIT3	0.441666	0.554346		Glycerophosphocholine permease; white cell specific transcript; fungal-specific; alkaline repressed; caspofungin, macrophage/pseudohyphal-repressed; flow model biofilm induced; Spider biofilm induced
orf19.1995	MNN24		0.451166		Alpha-1,2-mannosyltransferase; required for normal cell wall mannan content
orf19.1996	CHA1		0.519062	0.466761	Similar to catabolic ser/thr dehydratases; repressed by Rim101; induced in low iron; regulated on white-opaque switch; filament induced; Tn mutation affects filamentation; flow model biofilm induced; Spider biofilm repressed
orf19.2003	HNM1			0.355828	Putative choline/ethanolamine transporter; mutation confers hypersensitivity to toxic ergosterol analog; colony morphology-related gene regulation by Ssn6; clade-associated gene expression
orf19.2005	REG1		0.439344		Putative protein phosphatase regulatory subunit; Hap43-repressed gene; macrophage/pseudohyphal-induced; possibly regulated upon hyphal formation; flow model biofilm induced
orf19.2006.1	COX17			0.3466	Putative copper metallochaperone; Hap43p-repressed gene; rat catheter biofilm induced; Spider biofilm induced
orf19.2008				0.335508	Protein of unknown function
orf19.2048			0.713971		Proten of unknown function; transcript positively regulated by Sfu1; Hap43 repressed; Spider biofilm induced
orf19.2076		-0.551468			Protein of unknown function; S. pombe ortholog SPAC7D4.05 encodes a predicted hydrolase; Hap43-repressed; Spider biofilm induced
orf19.2108	SOD6		0.495265	0.344833	Copper- and zinc-containing superoxide dismutase; gene family includes SOD1, SOD4, SOD5, and SOD6; gene may contain an intron; Hap43-repressed; flow model and rat catheter biofilm induced
orf19.2128		-0.419155	-0.511322	-0.425931	Protein of unknown function
orf19.2131			-0.36267		Protein of unknown function
orf19.2132		-0.553162	-0.533722	-0.487277	Protein of unknown function
orf19.2133	LIP4			-0.438606	Secreted lipase, member of a differentially expressed lipase gene family with possible roles in nutrition and/or in creating an acidic microenvironment; expressed more strongly during mucosal infections than during systemic infections
orf19.2135	TSM1	-0.355293			Putative transcription initiation factor TFIID subunit; transcript is upregulated in clinical isolates from HIV+ patients with oral candidiasis; Nrg1-regulated
orf19.2138	ILS1		-0.374349		Putative isoleucyl-tRNA synthetase, the target of drugs including the cyclic beta-amino acid icofungipen/PLD-118/BAY-10-8888 and mupirocin; protein present in exponential and stationary growth phase yeast cultures
orf19.2143		-0.349309	-0.370424		Protein of unknown function
orf19.2146	HAT2	-0.404646	-0.440125	-0.404718	Putative Hat1-Hat2 histone acetyltransferase complex subunit; role in DNA damage repair and morphogenesis; mutations cause constitutive pseudohyphal growth, caspofungin sensitivity; rat catheter and Spider biofilm repressed
orf19.215			0.483531		Component of a complex containing the Tor2p kinase; possible a role in regulation of cell growth; Spider biofilm induced
orf19.2150		-0.399967	-0.491557	-0.349671	Putative ortholog of mammalian electron transfer flavoprotein complex subunit ETF-alpha; Spider biofilm repressed
orf19.2151	NAG6	-0.47981	-0.431133	-0.407119	Protein required for wild-type mouse virulence and wild-type cycloheximide resistance; putative GTP-binding motif; similar to S. cerevisiae Yor165Wp; in gene cluster that encodes enzymes of GlcNAc catabolism; no human or murine homolog
orf19.2154	HXK1		-0.392486	-0.365639	N-acetylglucosamine (GlcNAc) kinase; involved in GlcNAc utilization; required for wild-type hyphal growth and mouse virulence; GlcNAc-induced transcript; induced by alpha pheromone in SpiderM medium
orf19.2158	NAG3			-0.368717	Putative MFS transporter; similar to Nag4; required for wild-type mouse virulence and cycloheximide resistance; in gene cluster that includes genes encoding enzymes of GlcNAc catabolism; Spider biofilm repressed
orf19.2163			-0.350173		Protein of unknown function
orf19.2165			-0.490932		Predicted hydrolase; induced by nitric oxide
orf19.2172	ARA1	-0.415929			D-Arabinose dehydrogenase; dehydro-D-arabinono-1,4-lactone synthesis; active on D-arabinose, L-fucose, L-xylose, L-galactose; inhibited by metal ions, thiol group-specific reagents; induced on polystyrene adherence; Spider biofilm induced
orf19.2175		-0.333305			Putative mitochondrial cell death effector; induced by nitric oxide; Spider biofilm induced; rat catheter biofilm repressed
orf19.2179	SIT1		-0.377368		Transporter of ferrichrome siderophores, not ferrioxamine B; required for human epithelial cell invasion in vitro, not for mouse systemic infection; regulated by iron, Sfu1, Rfg1, Tup1, Hap43; rat catheter and Spider biofilm induced
orf19.2192	GDH2	0.332614			Putative NAD-specific glutamate dehydrogenase; fungal-specific; transcript regulated by Nrg1, Mig1, Tup1, and Gcn4; stationary phase enriched protein; flow model biofilm induced; Spider biofilm induced
orf19.2199	PHO86	0.395119			Putative endoplasmic reticulum protein; possibly adherence-induced
orf19.2241	PST1	-0.514293			Putative 1,4-benzoquinone reductase; hyphal-induced; regulated by Cyr1, Ras1, Efg1, Nrg1, Rfg1, Tup1; Hap43-induced; Spider biofilm induced
orf19.2269		-0.412851	-0.40736		Putative 3-phosphoserine phosphatase; induced by benomyl or in azole-resistant strain that overexpresses MDR1; early-stage flow model biofilm induced; Spider biofilm repressed
orf19.2270	SMF12		0.52346	0.375043	Ortholog of S. cerevisiae Smf1; manganese transporter; Gcn4-regulated; Hap43, alkaline induced; caspofungin repressed; mutants are viable
orf19.2344	ASR1	-1.35153	-0.58877	-0.620205	Heat shock protein; transcript regulated by cAMP, osmotic stress, ciclopirox olamine, ketoconazole; repressed by Cyr1, Ras1; colony morphology-related regulated by Ssn6; stationary phase enriched; Hap43-induced; Spider biofilm induced
orf19.238	CCP1	-0.39158			Cytochrome-c peroxidase N terminus; Rim101, alkaline pH repressed; induced in low iron or by macrophage interaction; oxygen-induced activity; regulated by Sef1, Sfu1, and Hap43; Spider biofilm induced; rat catheter biofilm repressed
orf19.2396	IFR2	-0.475359			Zinc-binding dehydrogenase; induced by benomyl, ciclopirox olamine, alpha pheromone, Hap43; regulated by oxidative stress via Cap1, osmotic stress via Hog1; protein present in exponential and stationary phase; rat catheter biofilm repressed
orf19.2445				-0.382714	Putative dicarboxylic amino acid permease; fungal-specific (no human or murine homolog); induced by alpha pheromone in SpiderM medium
orf19.2451	PGA45	0.647392		0.452453	Putative GPI-anchored cell wall protein; repressed in core caspofungin response; Hog1-induced; regulated by Ssn6; Mob2-dependent hyphal regulation; flow model biofilm induced
orf19.251	GLX3	-0.524823	-0.369615		Glutathione-independent glyoxalase; binds human immunoglobulin E; alkaline, fluconazole, Hog1 repressed; hypoxia, oxidative stress via Cap1, Hap43 induced; stationary-phase enriched; rat catheter, Spider biofilm induced
orf19.2529.1				0.357466	Protein of unknown function; Spider biofilm repressed
orf19.2531	CSP37	-0.428149			Hyphal cell wall protein; role in progression of mouse systemic infection; predicted P-loop, divalent cation binding, N-glycosylation sites; expressed in yeast and hyphae; hyphal downregulated; stationary-phase enriched; GlcNAc-induced
orf19.2613	ECM4	-0.313687			Cytoplasmic glutathione S-transferase; regulated by Nrg1, Tup1; induced in core stress response, in cyr1 or ras1 mutant (yeast or hyphal cells); Tn mutation affects filamentous growth; stationary phase enriched; Spider biofilm induced
orf19.2686				0.635201	Protein of unknown function
orf19.2737		-0.610442			Carbohydrate kinase domain-containing protein; Spider biofilm induced
orf19.2747	RGT1		0.456629		Zn(II)2Cys6 transcription factor; transcriptional repressor involved in the regulation of glucose transporter genes; ortholog of S. cerevisiae Rgt1; mutants display decreased colonization of mouse kidneys
orf19.2762	AHP1	-0.555612	-0.532537	-0.402252	Alkyl hydroperoxide reductase; immunogenic; fluconazole-induced; amphotericin B, caspofungin, alkaline repressed; core stress response induced; Ssk1/Nrg1/Tup1/Ssn6/Hog1 regulated; flow model biofilm induced; rat catheter biofilm repressed
orf19.2768	AMS1	-0.452189			Putative alpha-mannosidase; transcript regulated by Nrg1; induced during cell wall regeneration; flow model biofilm induced; Spider biofilm induced
orf19.2769		-0.387676			Putative protease B inhibitor; hyphal-induced expression; Cyr1p- and Ras1p-repressed
orf19.2770.1	SOD1		-0.372936		Cytosolic copper- and zinc-containing superoxide dismutase; role in protection from oxidative stress; required for full virulence; alkaline induced by Rim101; induced by human blood; rat catheter, flow model and Spider biofilm repressed
orf19.2771	BEM3		0.390589		Putative GTPase-activating protein (GAP) for Rho-type GTPase Cdc42p; involved in cell signaling pathways that control cell polarity; similar to S. cerevisiae Bem3p
orf19.2809	CTN3		0.484991		Peroxisomal carnitine acetyl transferase; no obvious metabolic, hyphal, virulence defects in Ura+ strain; induced by macrophage engulfment, hyphal growth, starvation, nonfermentable carbon sources; rat catheter, Spider biofilm induced
orf19.2823	RFG1		0.50332		HMG domain transcriptional repressor of filamentous growth and hyphal genes; in Tup1-dependent and -independent pathways; binds DNA; transcript not regulated by oxygen or serum; not responsible for hypoxic repression; Spider biofilm induced
orf19.2839	CIRT4B	-0.48131			Cirt family transposase; transcript repressed in an azole-resistant strain that overexpresses CDR1 and CDR2; Hap43-repressed; flow model biofilm induced
orf19.2846		-0.63098		-0.537474	Protein of unknown function; Hap43-repressed; induced in core caspofungin response; regulated by yeast-hypha switch; Spider biofilm repressed
orf19.2896	SOU1	-0.673425	-0.470546		Enzyme involved in utilization of L-sorbose; has sorbitol dehydrogenase, fructose reductase, and sorbose reductase activities; NAD-binding site motif; transcriptional regulation affected by chromosome 5 copy number; Hap43p-induced gene
orf19.2990	XOG1		0.424501	0.370346	Exo-1,3-beta-glucanase; 5 glycosyl hydrolase family member; affects sensitivity to chitin and glucan synthesis inhibitors; not required for yeast-to-hypha transition or for virulence in mice; Hap43-induced; Spider biofilm induced
orf19.3007.2				-0.336106	Protein of unknown function
orf19.3127	CZF1	-0.501987			Transcription factor; regulates white-opaque switch; hyphal growth regulator; expression in S. cerevisiae causes dominant-negative inhibition of pheromone response; required for yeast cell adherence to silicone; Spider biofilm induced
orf19.3139				0.724954	Putative NADP-dependent oxidoreductase; Hap43-repressed; induced by benomyl treatment; oxidative stress-induced via Cap1; rat catheter biofilm repressed
orf19.3150	GRE2	-0.409721		-0.429449	Putative reductase; Nrg1 and Tup1-regulated; benomyl- and hyphal-induced; macrophage/pseudohyphal-repressed; repressed by low iron; possibly involved in osmotic stress response; stationary phase enriched protein; Spider biofilm induced
orf19.3152	AMO2			-0.369474	Protein similar to A. niger predicted peroxisomal copper amino oxidase; mutation confers hypersensitivity to toxic ergosterol analog; F-12/CO2 early biofilm induced
orf19.3171	ACH1	0.3788	0.44319	0.365051	Acetyl-coA hydrolase; acetate utilization; nonessential; soluble protein in hyphae; antigenic in human; induced on polystyrene adherence; farnesol-, ketoconazole-induced; no human or murine homolog; stationary phase-enriched protein
orf19.320		-0.69948	-0.437012	-0.493247	Predicted short chain dehydrogenase; Spider biofilm induced
orf19.3208	DAL52			3.34686	Putative allantoate permease; mutant is viable; similar but not orthologous to S. cerevisiae Dal5
orf19.3209	FGR42			-0.377607	Protein lacking an ortholog in S. cerevisiae; transposon mutation affects filamentous growth
orf19.3221	CPA2		0.506232		Putative arginine-specific carbamoylphosphate synthetase; protein enriched in stationary phase yeast cultures; rat catheter biofilm induced; Spider biofilm induced
orf19.33		-0.450678			Predicted ORF from Assembly 19; removed from Assembly 20; restored based on transcription data; similar to orf19.7550
orf19.334			0.739743	0.416014	Protein of unknown function; flow model biofilm induced; Spider biofilm induced; regulated by Sef1, Sfu1, and Hap43
orf19.3364			0.439256		Protein of unknown function
orf19.338		-0.303896			Putative glycoside hydrolase; stationary phase enriched protein; Hog1p-downregulated; shows colony morphology-related gene regulation by Ssn6p
orf19.3391	ADK1	-0.444609			Putative adenylate kinase; repressed in hyphae; macrophage-induced protein; adenylate kinase release used as marker for cell lysis; possibly essential (UAU1 method); flow model biofilm induced; rat catheter and Spider biofilm repressed
orf19.3392	DOG1	-0.595225	-0.617681	-0.434509	Putative 2-deoxyglucose-6-phosphatase; haloacid dehalogenase hydrolase/phosphatase superfamily; similar to S. cerevisiae Dog1, Dog2, Hor1, Rhr2; regulated by Nrg1, Tup1; Spider biofilm repressed
orf19.3393		-0.334921	-0.567446	-0.369162	Putative DEAD-box helicase; Hap43-induced; Spider biofilm induced
orf19.3396	HCH1	-0.435995	-0.550455		Ortholog of S. cerevisiae Hch1, a regulator of heat shock protein Hsp90; regulated by Gcn4; induced in response to amino acid starvation (3-aminotriazole treatment); mutants are viable
orf19.3399		-0.402683	-0.468081	-0.424675	Protein of unknown function
orf19.34	GIT1	0.561475			Glycerophosphoinositol permease; involved in utilization of glycerophosphoinositol as a phosphate source; Rim101-repressed; virulence-group-correlated expression
orf19.3400	COQ3	-0.510033	-0.536805	-0.403186	Protein with a predicted role in coenzyme Q biosynthesis; transcriptionally induced by interaction with macrophages; possibly an essential gene, disruptants not obtained by UAU1 method
orf19.3401	CTA1	-0.41399	-0.520859	-0.41864	Protein similar to S. cerevisiae Mos10p, which affects S. cerevisiae filamentous growth; activates transcription in 1-hybrid assay in S. cerevisiae; protein levels increase under weak acid stress; nonessential
orf19.3402	FPG1	-0.392702			Formamidopyrimidine DNA glycosylase, involved in repair of gamma-irradiated DNA; Hap43p-repressed gene
orf19.3405	ZCF18			-0.40059	Putative Zn(II)2Cys6 transcription factor; heterozygous null mutant displays sensitivity to virgineone and decreased colonization of mouse kidneys
orf19.3407	RAD18			-0.374217	Putative transcription factor with zinc finger DNA-binding motif; Hap43p-repressed gene
orf19.3409	SEC12	-0.412309	-0.501668	-0.42684	Putative guanyl-nucleotide exchange factor; induced in high iron; Hap43-repressed
orf19.3411				-0.529026	Protein of unknown function
orf19.3412	ATG15			-0.383519	Putative lipase; fungal-specific (no human or murine homolog); Hap43p-repressed gene
orf19.3414	SUR7	-0.389073		-0.36171	Protein required for normal cell wall, plasma membrane, cytoskeletal organization, endocytosis; localizes to eisosome subdomains of plasma membrane; four transmembrane motifs; mutant shows ectopic, chitin-rich cell wall; fluconazole-induced
orf19.3415.1	RPL32	-0.401083	-0.542614		Component of the large (60S) ribosomal subunit; Spider biofilm repressed
orf19.3417	ACF2	-0.550235	-0.646518	-0.552206	Putative endo-1,3-beta-glucanase; fungal-specific (no human or murine homolog)
orf19.3423	TIF3		-0.444985		Putative translation initiation factor; genes encoding ribosomal subunits, translation factors, and tRNA synthetases are downregulated upon phagocytosis by murine macrophage
orf19.3426	ANB1	-0.395229	-0.495438	-0.365784	Translation initiation factor eIF-5A; repressed in hyphae vs yeast cells; downregulated upon phagocytosis by murine macrophage; Hap43-induced; GlcNAc-induced protein; Spider biofilm repressed
orf19.3427				-0.409775	Protein of unknown function
orf19.3428		-0.313945			Protein of unknown function; flow model biofilm induced
orf19.3430		-0.37145			Plasma membrane-associated protein; physically interacts with TAP-tagged Nop1p
orf19.3433	OYE23	-0.516215		-0.645219	Putative NAPDH dehydrogenase; induced by nitric oxide, benomyl; oxidative stress-induced via Cap1; Hap43p-repressed; rat catheter biofilm induced
orf19.3438				-0.338413	Protein of unknown function
orf19.3439			-0.373788	-0.517818	Protein of unknown function; Cyr1-repressed; rat catheter and Spider biofilm induced
orf19.344				0.34597	Protein of unknown function; upregulated by fluphenazine treatment or in an azole-resistant strain that overexpresses CDR1 and CDR2; transcript possibly regulated by Tac1
orf19.3441	FRP6	-0.353389			Putative ammonia transport protein; regulated by Nrg1 and Tup1; regulated by Ssn6; induced by human neutrophils
orf19.3442		-0.470711	-0.478172	-0.414134	Putative oxidoreductase; Hap43-repressed gene
orf19.3443	OYE2	-0.602312	-0.512214	-0.557649	Putative NAPDH dehydrogenase; induced by nitric oxide; Spider biofilm induced
orf19.3445	HOC1	-0.440154	-0.460497	-0.433074	Protein with similarity to mannosyltransferases; similar to S. cerevisiae Hoc1p and C. albicans Och1p
orf19.3446		-0.429267			Protein of unknown function
orf19.3447		-0.420408		-0.424649	Protein of unknown function
orf19.3448		-0.462071			Protein of unknown function; ketoconazole-repressed
orf19.3449		-0.342241			Protein of unknown function
orf19.3450.1				-0.408802	Protein of unknown function
orf19.3455		-0.448678		-0.349184	Putative mitochondrial inner membrane magnesium transporter; possibly an essential gene, disruptants not obtained by UAU1 method
orf19.3456		-0.708398	-0.633993	-0.585543	Protein with a predicted serine/threonine kinase and tyrosine kinase domain; possibly an essential gene, disruptants not obtained by UAU1 method
orf19.3457	SWD3	-0.497163		-0.402846	Protein of unknown function
orf19.3458		-0.514014	-0.603033	-0.446865	Protein of unknown function
orf19.3459		-0.518471	-0.47074	-0.471157	Putative serine/threonine/tyrosine (dual-specificity) kinase; disruptants not obtained by UAU1 method
orf19.3460		-0.726845		-0.516184	Protein of unknown function; mRNA binds She3; transcript regulated upon yeast-hypha switch; induced in oralpharyngeal candidasis
orf19.3462	SAR1	-0.464289	-0.533635	-0.40067	Functional homolog of S. cerevisiae Sar1; which is required for ER-to-Golgi protein transport; binds GTP; similar to small GTPase superfamily proteins; gene has intron; Hap43-induced; rat catheter biofilm repressed
orf19.3463		-0.372941	-0.510516	-0.348322	Putative GTPase; role in 60S ribosomal subunit biogenesis; Spider biofilm induced
orf19.3465	RPL10A	-0.338229	-0.481597		Predicted ribosomal protein; downregulated upon phagocytosis by murine macrophages; Hap43-induced; Spider biofilm repressed
orf19.3467	SEC27	-0.457339	-0.412203	-0.35345	Protein of unknown function
orf19.3469		-0.433445		-0.331995	S. cerevisiae ortholog Stb1 has a role in regulation of MBF-specific transcription at Start; induced in a cyr1 null mutant; Spider biofilm induced
orf19.3473				-0.396191	Protein of unknown function
orf19.3474	IPL1			-0.406456	Putative Aurora kinase; Hap43-induced; induced during planktonic growth; possibly an essential gene, disruptants not obtained by UAU1 method
orf19.3477		-0.390815	-0.439239		Putative pseudouridine synthase; predicted role in snRNA pseudouridine synthesis, tRNA pseudouridine synthesis; Spider biofilm induced
orf19.3478	NIP7	-0.45306	-0.583894	-0.385327	Putative nucleolar protein with role in ribosomal assembly; hyphal-induced; Hap43-induced; Spider biofilm induced
orf19.3480		-0.447622			Protein of unknown function
orf19.3482		-0.489007	-0.533076	-0.524263	Protein of unknown function
orf19.3496	CHC1	-0.432688	-0.36022	-0.37178	Clathrin heavy chain; subunit of the major coat protein; role in intracellular protein transport and endocytosis; flow model and rat catheter biofilm repressed
orf19.3498				-0.345722	Protein of unknown function
orf19.3501		-0.408676		-0.40286	S. cerevisiae ortholog Pxl1 localizes to sites of polarized growth and is required for selection and/or maintenance of polarized growth sites; Hog1p-repressed
orf19.3503		-0.505147		-0.55381	Protein of unknown function
orf19.3504	RPL23A		-0.415043		Ribosomal protein; downregulated upon phagocytosis by murine macrophage; Hap43-induced; sumoylation target; Spider biofilm repressed
orf19.3506	DBR1			-0.347233	Debranchase; homozygous mutant accumulates lariat intermediates of mRNA splicing; rat catheter biofilm repressed
orf19.3507	MCR1	-0.546543	-0.468973	-0.387759	NADH-cytochrome-b5 reductase; soluble in hyphae; alkaline downregulated; farnesol, ketoconazole or flucytosine induced; protein present in exponential and stationary growth phase yeast; YNB biofilm induced; rat catheter biofilm repressed
orf19.3508		-0.60148	-0.434211	-0.458633	Putative protein of unknown function; stationary phase enriched protein
orf19.3529	ABP2			0.331376	Putative alpha-actinin-like protein; induced by alpha pheromone in SpiderM medium
orf19.3548.1	WH11	-0.376654			White-phase yeast transcript; expression in opaques increases virulence/switching; mutant switches as WT; Hap43, hypoxia, ketoconazol induced; required for RPMI biofilm; Bcr1-induced in RPMI a/a biofilm; rat catheter, Spider biofilm induced
orf19.3603	MFG1		0.394206		Regulator of filamentous growth; required for biofilm formation, virulence; interacts with Flo8 and Mss11
orf19.3642	SUN41	-0.433334	-0.48445	-0.442046	Cell wall glycosidase; role in biofilm formation and cell separation; possibly secreted; hypoxia, hyphal induced; caspofungin repressed; Efg1, Cph1 regulated; O-glycosylated, possible Kex2 substrate; 5'-UTR intron; Spider biofilm induced
orf19.3643				-0.416335	Protein of unknown function; Hap43-repressed gene
orf19.3644		-0.405008	-0.382214	-0.406246	Protein of unknown function; Cyr1-repressed; rat catheter and Spider biofilm induced
orf19.3646	CTR1		0.332497		Copper transporter; transcribed in low copper; induced Mac1, Tye7, macrophage interaction, alkaline pH via Rim101; 17-beta-estradiol repressed; complements S. cerevisiae ctr1 ctr3 copper transport mutant; flow model/Spider biofilm induced
orf19.3647	SEC8	-0.461642	-0.46126	-0.368563	Predicted subunit of the exocyst complex, involved in exocytosis; localizes to a crescent on the surface of the hyphal tip
orf19.3649		-0.636079	-0.764157	-0.543558	Protein of unknown function
orf19.3651	PGK1	-0.805335	-0.645072	-0.485848	Phosphoglycerate kinase; localizes to cell wall and cytoplasm; antigenic in murine/human infection; flow model biofilm, Hog1-, Hap43-, GCN-induced; repressed upon phagocytosis; repressed in Spider biofilms by Bcr1, Ndt80, Rob1, Brg1
orf19.3653	FAT1		-0.42435		Predicted enzyme of sphingolipid biosynthesis; upregulated in biofilm
orf19.3656	COX15	-0.384809			Cytochrome oxidase assembly protein; transcript regulated by Nrg1 and Tup1; alkaline repressed; Hap43-repressed; early-stage flow model biofilm induced; Spider biofilm repressed
orf19.3658				-0.380516	Protein of unknown function
orf19.3659		-0.517253			Putative CTD phosphatase; role in dephosphorylation of RNA polymerase II C-terminal domain, transcription from RNA polymerase II promoter; flow model biofilm induced
orf19.3660		-0.448117	-0.53988	-0.394868	Protein of unknown function
orf19.3664	HSP31	0.612004	1.40336	0.876075	Putative 30 kda heat shock protein; repressed during the mating process; rat catheter biofilm induced
orf19.3668	HGT2	0.321704			Putative MFS glucose transporter; 20 member C. albicans glucose transporter family; 12 probable membrane-spanning segments; expressed in rich medium with 2% glucose; rat catheter and Spider biofilm induced
orf19.3669	SHA3		0.458597	0.333576	Putative ser/thr kinase involved in glucose transport; Tn mutation affects filamentous growth; fluconazole-induced; ketoconazole-repressed; induced in by alpha pheromone in SpiderM; possibly essential; flow model biofilm induced
orf19.367	CNH1	0.317157			Na+/H+ antiporter; required for wild-type growth, cell morphology, and virulence in a mouse model of systemic infection; not transcriptionally regulated by NaCl; fungal-specific (no human or murine homolog)
orf19.3670	GAL1		0.331025	0.33877	Galactokinase; galactose, Mig1, Tup1, Hap43 regulated; fluconazole, ketoconazole-induced; stationary phase enriched protein; GlcNAc-induced protein; farnesol, hypoxia-repressed in biofilm; rat catheter and Spider biofilm induced
orf19.3672	GAL10			0.377837	UDP-glucose 4-epimerase; galactose utilization; mutant has cell wall defects and increased filamentation; GlcNAc-, fluconazole- and ketoconazole-induced; stationary phase enriched protein; rat catheter and flow model biofilm induced
orf19.3675	GAL7			0.434378	Putative galactose-1-phoshphate uridyl transferase; downregulated by hypoxia, upregulated by ketoconazole; macrophage/pseudohyphal-repressed
orf19.3707	YHB1	-0.632876			Nitric oxide dioxygenase; acts in nitric oxide scavenging/detoxification; role in virulence in mouse; transcript activated by NO, macrophage interaction; Hap43, hypha repressed; mRNA binds She3
orf19.3733	IDP2		0.774804	0.63563	Isocitrate dehydrogenase; white-opaque switch regulated; morphology-regulation by Ssn6; protein in exponential and stationary phase yeast; Hap43-repressed; Spider biofilm repressed by Bcr1, Tec1, Ndt80, Rob1, Brg1; Spider biofilm induced
orf19.3740	PGA23	-0.664873			Putative GPI-anchored protein of unknown function; Rim101-repressed; Cyr1-regulated; colony morphology-related gene regulation by Ssn6
orf19.3770	ARG8		0.421841		Putative acetylornithine aminotransferase; Gcn2, Gcn4 regulated; rat catheter biofilm induced; Spider biofilm induced
orf19.3803	MNN22		0.356173		Alpha-1,2-mannosyltransferase; required for normal cell wall mannan; regulated by Tsa1, Tsa1B at 37 deg; repressed in core stress response; NO, Hog1 induced; confers sensitivity to cell wall perturbing agents; Spider biofilm repressed
orf19.3839	SAP10			-0.33402	Secreted aspartyl protease; roles in adhesion, virulence (RHE model), cell surface integrity; distinct specificity from Sap9; at cell membrane and wall; GPI-anchored; induced in low iron; Tbf1-activated; Spider biofilm induced
orf19.385	GCV2	0.479768	0.409301	0.442129	Glycine decarboxylase P subunit; protein of glycine catabolism; repressed by Efg1; Hog1-induced; induced by Rim101 at acid pH; transcript induced in elevated CO2; stationary phase enriched protein
orf19.3854			0.387097		Ortholog of S. cerevisiae Sat4; amphotericin B induced; clade-associated gene expression; Spider biofilm induced
orf19.3895	CHT2	0.453349	0.410876		GPI-linked chitinase; required for normal filamentous growth; repressed in core caspofungin response; fluconazole, Cyr1, Efg1, pH-regulated; mRNA binds She3 and is localized to yeast-form buds and hyphal tips; Spider biofilm repressed
orf19.3932		-0.556212		-0.366542	Predicted RNA binding protein; stationary phase enriched; induced in core caspofungin response; induced by nitric oxide independent of Yhb1; repressed in ssr1 null; ketoconazole, hypoxia induced; Spider biofilm induced
orf19.3932.1		-0.530061		-0.509385	Protein of unknown function
orf19.3988			1.53885	0.986652	Putative adhesin-like protein; induced by Mnl1 under weak acid stress; rat catheter and Spider biofilm induced
orf19.4066			0.358337		Putative glycerol-3-phosphate acyltransferase; Hog1-repressed
orf19.4082	DDR48	-0.705309	-0.345096		Immunogenic stress-associated protein; filamentation regulated; induced by benomyl/caspofungin/ketoconazole or in azole-resistant strain; Hog1, farnesol, alkaline repressed; stationary phase enriched; Spider, flow model biofilm induced
orf19.4192	CDC14		-0.404511	-0.39087	Protein involved in exit from mitosis and morphogenesis; ortholog of S. cerevisiae Cdc14p, which is a dual-specificity phosphatase and cell-cycle regulator; suppresses S. cerevisiae cdc15-lyt1, dbf2-2, and (partially) tem1 mutant phenotypes
orf19.4192.1		-0.473731	-0.596324	-0.367626	Protein of unknown function
orf19.4193		-0.465943	-0.467681		Protein of unknown function
orf19.4194		-0.500768		-0.359812	Putative TFIIH complex subunit; possibly an essential gene, disruptants not obtained by UAU1 method
orf19.4195.1	FCA1	-0.488285	-0.612027		Cytosine deaminase; enzyme of pyrimidine salvage; functional homolog of S. cerevisiae Fcy1p; mutation is associated with resistance to flucytosine (5-FC) in a clinical isolate; hyphal downregulated; gene has intron
orf19.4203		-0.47922	-0.370544		Protein of unknown function
orf19.4204		-0.380999			Protein of unknown function
orf19.4206		-0.43673	-0.470525	-0.366129	Protein of unknown function
orf19.4207				-0.378895	Predicted ORF from Assembly 19; removed from Assembly 20; restored based on comparative genome analysis
orf19.4208	RAD52	-0.44362	-0.496299	-0.518372	Required for homologous DNA recombination, repair of UV- or MMS-damaged DNA, telomere length, UV-induced LOH; constitutive expression, MMS-induced; weakly complements S. cerevisiae rad52 mutant; slow growth, increased white-to-opaque switch
orf19.4209		-0.519646	-0.578225	-0.482783	Protein of unknown function
orf19.4211			-0.44286		Multicopper oxidase; for growth in low iron, prostaglandin E2 synthesis; ketoconazole/caspofungin/amphotericin B repressed; Sef1/Sfu1/Hap43 regulated; reports differ if functional homolog of ScFet3; rat catheter and Spider biofilm induced
orf19.4213				-0.3386	Putative iron transport multicopper oxidase precursor; flucytosine induced; caspofungin repressed
orf19.4215	FET34	-0.338437	-0.579204	-0.332373	Multicopper ferroxidase; induced by low iron, ciclopirox olamine, ketoconazole, hypoxia; alkaline induced by Rim101; repressed in fluconazole-resistant isolate; Sfu1, Hog1 repressed; complements S. cerevisiae fet3; Spider biofilm induced
orf19.4246		-0.583299	-0.339462		Protein with similarity to S. cerevisiae Ykr070w; Tn mutation affects filamentation; Hog1-repressed; colony morphology-related gene regulation by Ssn6p; induced during cell wall regeneration; possibly essential
orf19.4255	ECM331	-0.500317	-0.738996	-0.474825	GPI-anchored protein; mainly at plasma membrane, also at cell wall; Hap43, caspofungin-induced; Plc1-regulated; Hog1, Rim101-repressed; colony morphology-related regulated by Ssn6; induced by ketoconazole and hypoxia
orf19.4274	PUT1		0.406535		Putative proline oxidase; alkaline upregulated by Rim101; flow model biofilm induced; Spider biofilm induced
orf19.4384	HXT5	-0.493051			Putative sugar transporter; induced by ciclopirox olamine; Snf3-induced; alkaline repressed; colony morphology-related gene regulation by Ssn6; possibly essential gene
orf19.4393	CIT1		0.605223	0.390096	Citrate synthase; induced by phagocytosis; induced in high iron; Hog1-repressed; Efg1-regulated under yeast, not hyphal growth conditions; present in exponential and stationary phase; Spider biofilm repressed; rat catheter biofilm induced
orf19.4432	KSP1		0.39613		Putative serine/threonine protein kinase; mRNA binds She3 and is localized to hyphal tips; mutation confers hypersensitivity to amphotericin B
orf19.4436	GPX3	-0.540218			Putative glutathione peroxidase involved in Cap1p-dependent oxidative stress response, required for Cap1p oxidation in response to H2O2; planktonic growth-induced
orf19.4438	RME1		0.709142		Zinc finger protein; controls meiosis in S. cerevisae; white-specific transcript; upregulation correlates with clinical development of fluconazole resistance; Upc2-regulated in hypoxia; flow model biofilm induced; Spider biofilm repressed
orf19.4443	YPD1		-0.482568		Phosphohistidine intermediate protein in a phosphorelay signal transduction pathway; residue His69 is the phosphoacceptor histidine; predicted to be soluble and cytosolic; functional homolog of S. cerevisiae Ypd1p
orf19.4445			0.423263	0.351292	Protein of unknown function; Plc1p-regulated; expression induced early upon infection of reconstituted human epithelium (RHE), while expression of the C. dubliniensis ortholog is not; mutant is viable; Spider biofilm induced
orf19.4450.1			0.585871		Protein conserved among the CTG-clade; 2 adjacent upstream SRE-1 elements; highly up-regulated in cecum-grown cells in a Cph2-dependent manner; Hap43-repressed; rat catheter, Spider and flow model biofilm induced
orf19.4475	KTR4	-0.429724			Mannosyltransferase; induced during cell wall regeneration; fungal-specific (no human or murine homolog); Bcr1-repressed in RPMI a/a biofilms
orf19.4476				-0.514253	Protein with a NADP-dependent oxidoreductase domain; transcript induced by ketoconazole; rat catheter and Spider biofilm induced
orf19.4477	CSH1	-0.74895	-0.461121	-0.619707	Aldo-keto reductase; role in fibronectin adhesion, cell surface hydrophobicity; regulated by temperature, growth phase, benomyl, macrophage interaction; azole resistance associated; Spider biofilm induced; rat catheter biofilm repressed
orf19.4526	HSP30		1.7884	1.06286	Putative heat shock protein; fluconazole repressed; amphotericin B induced; Spider biofilm induced; rat catheter biofilm induced
orf19.4527	HGT1	0.333048	0.347354		High-affinity MFS glucose transporter; induced by progesterone, chloramphenicol, benomyl; likely essential for growth; protein newly produced during adaptation to the serum; rat catheter and Spider biofilm induced
orf19.4530.1		-0.339771			Protein of unknown function; regulated by Nrg1, Tup1; Spider and flow model biofilm induced
orf19.4555	ALS4	-0.694713	-0.643193		GPI-anchored adhesin; role in adhesion, germ tube induction; growth, temperature regulated; expressed during infection of human buccal epithelial cells; repressed by vaginal contact; biofilm induced; repressed during chlamydospore formation
orf19.4557		-0.386816			Protein of unknown function
orf19.4565	BGL2		-0.308977		Cell wall 1,3-beta-glucosyltransferase; mutant has cell-wall and growth defects, but wild-type 1,3- or 1,6-beta-glucan content; antigenic; virulence role in mouse systemic infection; rat catheter biofilm induced
orf19.4593	RGA2		0.362856		Putative GTPase-activating protein (GAP) for Rho-type GTPase Cdc42; involved in cell signaling pathways controlling cell polarity; induced by low-level peroxide stress; flow model biofilm induced
orf19.4599	PHO89	0.79813	0.693278	0.400618	Putative phosphate permease; transcript regulated upon white-opaque switch; alkaline induced by Rim101; possibly adherence-induced; F-12/CO2 model, rat catheter and Spider biofilm induced
orf19.4609				0.489951	Putative dienelactone hydrolase; protein abundance is affected by URA3 expression in the CAI-4 strain background; protein present in exponential and stationary growth phase yeast cultures; rat catheter biofilm repressed
orf19.4645	BEM1		0.379849		Protein required for wild-type budding, hyphal growth, and virulence in a mouse systemic infection; suppresses pseudohyphal and filamentous growth defects of various S. cerevisiae mutants and heat sensitivity of S. cerevisiae cdc24-4 mutant
orf19.4655	OPT6	-0.473622			Putative oligopeptide transporter; fungal-specific (no human or murine homolog); expression of OPT6, OPT7, or OPT8 does not suppress defect of mutant lacking Opt1p, Opt2p, and Opt3p; alleles are nonidentical
orf19.4664	NAT4			-0.371757	Putative histone acetyltransferase; involved in regulation of white-opaque switch; early-stage flow model biofilm induced; Spider biofilm induced
orf19.4666			-0.469282	-0.450409	Protein of unknown function; hyphal-induced expression, regulated by Cyr1, Ras1, Efg1; Spider biofilm induced
orf19.467	WOR3	0.589604	0.959787	0.996023	Transcription factor; modulator of white-opaque switch; induced in opaque cells; promoter bound by Wor1; overexpression at 25 degr shifts cells to opaque state; deletion stabilizes opaque cells at higher temperatures; Spider biofilm induced
orf19.4674.1	CRD2	-0.495765			Metallothionein; for adaptation to growth in high copper; basal transcription is cadmium-repressed; Ssn6 regulated; complements copper sensitivity of an S. cerevisiae cup1 mutant; regulated by Sef1, Sfu1, and Hap43; Spider biofilm induced
orf19.4679	AGP2	-0.530749			Amino acid permease; hyphal repressed; white-opaque switch regulated; induced in core caspofungin response, during cell wall regeneration, by flucytosine; regulated by Sef1, Sfu1, and Hap43; rat catheter and Spider biofilm induced
orf19.4682	HGT17			-0.385332	Putative MFS family glucose transporter; 20 members in C. albicans; 12 probable membrane-spanning segments; induced at low (0.2%, compared to 2%) glucose in rich media; Spider biofilm induced
orf19.4688	DAG7	-0.514158	-0.426246		Secretory protein; a-specific, alpha-factor induced; mutation confers hypersensitivity to toxic ergosterol analog; fluconazole-induced; induced during chlamydospore formation in C. albicans and C. dubliniensis
orf19.4698	PTC8		0.386936		Predicted type 2C protein phosphatase, ser/thr-specific; required for hyphal growth; transcript induced by stress; flow model biofilm induced; Spider biofilm induced
orf19.4752	MSN4		0.414959		Zinc finger transcription factor; similar to S. cerevisiae Msn4, but not a significant stress response regulator in C. albicans; partly complements STRE-activation defect of S. cerevisiae msn2 msn4 double mutant; flow model biofilm induced
orf19.4773	AOX2	0.528695	0.966188		Alternative oxidase; cyanide-resistant respiration; induced by antimycin A, oxidants; growth; Hap43, chlamydospore formation repressed; rat catheter, Spider biofilm induced; regulated in Spider biofilms by Bcr1, Tec1, Ndt80, Brg1
orf19.4775	CTA8		0.36202		Essential transcription factor, mediates heat shock transcriptional induction; in the absence of heat stress, Cta8p levels are modulated by growth temperature to regulate basal expression of genes involved in protein folding
orf19.4777	DAK2	-0.577327			Putative dihydroxyacetone kinase; repressed by yeast-hypha switch; fluconazole-induced; caspofungin repressed; protein enriched in stationary phase yeast cultures; flow model biofilm induced; rat catheter and Spider biofilm repressed
orf19.4779				0.47444	Putative transporter; slightly similar to the Sit1p siderophore transporter; Gcn4p-regulated; fungal-specific; induced by Mnl1p under weak acid stress
orf19.4784	CRP1		0.631489	0.358495	Copper transporter; CPx P1-type ATPase; mediates Cu resistance; similar to Menkes and Wilson disease proteins; copper-induced; Tbf1-activated; suppresses Cu sensitivity of S. cerevisiae cup1 mutant; flow model biofilm induced
orf19.4788	ARG5,6		0.443991		Arginine biosynthetic enzyme; processed in S. cerevisiae into 2 polypeptides with acetylglutamate kinase (Arg6) activity and acetylglutamate-phosphate reductase (Arg5) activity; Gcn4 regulated; alkaline repressed; Spider biofilm induced
orf19.48	RPM2		0.436922		Mitochondrial RNase P subunit; roles in nuclear transcription, cytoplasmic and mitochondrial RNA processing, mitochondrial translation; virulence-group-correlated expression; likely essential (UAU1 method); rat catheter biofilm induced
orf19.4898		-0.459132			Putative protein of unknown function; induced by prostaglandins
orf19.4899	GCA1	-0.467413			Extracellular/plasma membrane-associated glucoamylase; expressed in rat oral infection; regulated by carbohydrates, pH, galactose; promotes biofilm matrix formation; flow model biofilm induced; Bcr1 repressed in RPMI a/a biofilms
orf19.4906			0.390112		Putative adhesin-like protein; positively regulated by Tbf1; Spider biofilm induced
orf19.4907			0.771119		Putative protein of unknown function; Hap43p-repressed gene; increased transcription is observed upon fluphenazine treatment; possibly transcriptionally regulated by Tac1p; induced by nitric oxide; fungal-specific (no human/murine homolog
orf19.4914.1	BLP1	-0.518482			Protein of unknown function, serum-induced
orf19.4932			0.343641		Protein of unknown function
orf19.4940				0.33556	Putative histidine permease; fungal-specific (no human or murine homolog); Hap43p-induced gene
orf19.4941	TYE7			0.335291	bHLH transcription factor; control of glycolysis; required for biofilm formation; hyphally regulated by Cph1, Cyr1; flucytosine, Hog1 induced; amphotericin B, caspofungin repressed; induced in flow model biofilm and planktonic cultures
orf19.4943	PSA2	-0.679928		-0.355965	Mannose-1-phosphate guanyltransferase; Hap43, macrophage-repressed; stationary phase enriched protein; Spider biofilm induced; rat catheter biofilm repressed
orf19.4980	HSP70	-0.372717			Putative hsp70 chaperone; role in entry into host cells; heat-shock, amphotericin B, cadmium, ketoconazole-induced; surface localized in yeast and hyphae; antigenic in host; farnesol-downregulated in biofilm; Spider biofilm induced
orf19.5005	OSM2		0.37834		Putative mitochondrial fumarate reductase; regulated by Ssn6p, Gcn2p, and Gcn4p; Hog1p-downregulated; stationary phase enriched protein; Hap43p-repressed gene
orf19.5025	MET3		-0.429948		ATP sulfurlyase; sulfate assimilation; repressed by Met, Cys, Sfu1, or in fluconazole-resistant isolate; Hog1, caspofungin, white phase-induced; induced on biofilm formation, even in presence of Met and Cys; Spider, F-12/CO2 biofilm induced
orf19.5031	SSK1	-0.323078			Response regulator of two-component system; role in oxidative stress response, cell wall biosynthesis, virulence, hyphal growth on solid media; expressed in hyphae and yeast; peroxisomal targeting sequence (PTS1); Spider biofilm induced
orf19.5032	SIM1		-0.341556		Adhesin-like protein; involved in cell wall maintenance, redundant with Sun41; possibly secreted; macrophage-repressed; repressed by Rim101, Cyr1, Ras1; Spider biofilm induced
orf19.5045	PTP2	-0.392082			Predicted protein tyrosine phosphatase; involved in regulation of MAP kinase Hog1 activity; induced by Mnl1 under weak acid stress; rat catheter and Spider biofilm induced
orf19.5079	CDR4		0.569205		Putative ABC transporter superfamily; fluconazole, Sfu1, Hog1, core stress response induced; caspofungin repressed; fluconazole resistance not affected by mutation or correlated with expression; rat catheter and flow model biofilm induced
orf19.5125				-0.351335	Protein of unknown function; induced by ketoconazole; Spider, F-12/CO2 and flow model biofilm induced
orf19.5158		-0.49918			Protein with similarity to a human gene associated with colon cancer and to orf19.5158; regulated by Gcn4, Cyr1; induced by amino acid starvation; macrophage-induced protein, macrophage-repressed; Spider biofilm induced
orf19.5227		-0.432473			Chaperone component; involved in assembly of alpha subunits into the 20S proteasome; flow model biofilm induced
orf19.5285	PST3			0.343565	Putative flavodoxin; YNB biofilm induced; stationary phase enriched protein; rat catheter and Spider biofilm repressed
orf19.5293		0.346034			Protein of unknown function
orf19.5305	RHD3	0.530009			GPI-anchored yeast-associated cell wall protein; induced in high iron; clade-associated gene expression; not essential for cell wall integrity; fluconazole-repressed; flow model and Spider biofilm repressed
orf19.5337	UBC15	0.444941			Putative E2 ubiquitin-conjugating enzyme
orf19.5342.2				-0.360676	Protein of unknown function; protein newly produced during adaptation to the serum
orf19.5383	PMA1	0.465098	0.433886	0.402826	Plasma membrane H(+)-ATPase; highly expressed, comprises 20-40% of total plasma membrane protein; levels increase at stationary phase transition; fluconazole induced; caspofungin repressed; upregulated in RHE model; Spider biofilm repressed
orf19.54	RHD1	-0.351137	-0.355141	-0.436515	Putative beta-mannosyltransferase required for the addition of beta-mannose to the acid-labile fraction of cell wall phosphopeptidomannan; 9-gene family memebr; regulated on yeast-hypha and white-opaque switches; Spider biofilm repressed
orf19.5417	DOT5	-0.333969			Putative nuclear thiol peroxidase; alkaline downregulated; sumoylation target; Spider and flow model biofilm induced
orf19.5431		-0.477328			Protein of unknown function; Hap43-repressed; Spider biofilm induced
orf19.5455		0.433201			Protein of unknown function
orf19.5510			-0.333639		Protein of unknown function
orf19.5514				-0.455151	Ortholog of S. pombe SPCC550.08, an N-acetyltransferase; transcript induced during growth in the mouse cecum
orf19.5515		-0.367223			Protein of unknown function
orf19.5516		-0.466658	-0.429703		Protein of unknown function
orf19.5517			-0.598834	-0.366396	Similar to alcohol dehydrogenases; induced by benomyl treatment, nitric oxide; induced in core stress response; oxidative stress-induced via Cap1; Spider biofilm repressed
orf19.5518		-0.509063	-0.502143	-0.333332	Protein of unknown function; Spider biofilm induced
orf19.5519	GCV1	-0.525619	-0.441907		Putative T subunit of glycine decarboxylase; transcript negatively regulated by Sfu1; Spider biofilm repressed
orf19.5521	ISA1	-0.519107			Putative mitochondrial iron-sulfur protein; alkaline repressed; induced in high iron; regulated by Sef1, Sfu1, Hap43; Spider biofilm induced
orf19.5522		-0.572477	-0.512373		Protein of unknown function
orf19.5525		-0.820587	-0.621555	-0.484383	Putative oxidoreductase; protein levels affected by URA3 expression in CAI-4 strain background; Efg1, Efh1 regulated; Rgt1-repressed; protein present in exponential and stationary growth phase yeast; rat catheter biofilm repressed
orf19.5526	SEC20	-0.662725	-0.566312	-0.492437	Essential protein; similar to S. cerevisiae Sec20p; depletion causes membrane accumulation and drug sensitivity; expression regulated by growth phase; O-mannosylation regulates proteolysis; does not complement S. cerevisiae sec20-1 mutant
orf19.5530	NAB3		-0.364633	-0.335529	Putative nuclear polyadenylated RNA-binding protein; flucytosine repressed
orf19.5531	CDC37	-0.508856	-0.475787	-0.417724	Chaperone for Crk1p; interacts with Crk1p kinase domain and with Sti1p; putative phosphorylation site at Ser14; functional homolog of S. cerevisiae Cdc37p; likely to be essential for growth; regulated by Gcn2p and Gcn4p
orf19.5534				-0.404467	Protein with a predicted role in mitotic spindle elongation, vesicle-mediated transport; flow model biofilm induced
orf19.5539		-0.60943	-0.494095	-0.409501	Protein of unknown function
orf19.5544	SAC6	-0.570165	-0.522194	-0.506597	Fimbrin; actin filament bundling protein; transcript regulated by Nrg1 and Mig1; protein level decreases in stationary phase
orf19.5547		-0.398567	-0.389606		Protein of unknown function; Hap43-repressed gene
orf19.5548	LYS14			-0.33944	Zn(II)2Cys6 transcription factor; has similarity to S. cerevisiae Lys14, which is a transcription factor involved in the regulation of lysine biosynthesis genes
orf19.5550	MRT4	-0.400915	-0.643389	-0.347513	Putative mRNA turnover protein; Hap43-induced; mutation confers hypersensitivity to tubercidin (7-deazaadenosine); rat catheter biofilm induced
orf19.5551	MIF2	-0.440834	-0.397964	-0.390961	Centromere-associated protein; similar to CENP-C proteins; Cse4p and Mif2p colocalize at C. albicans centromeres
orf19.5552		-0.504476	-0.457894	-0.433959	Putative transcriptional regulator of ribonucleotide reductase genes; Spider biofilm induced
orf19.5553		-0.623498	-0.583926	-0.466421	Protein of unknown function
orf19.5555		-0.405613			Protein of unknown function
orf19.5559	RAV2	-0.483399	-0.466703	-0.347148	Protein similar to S. cerevisiae Rav2; a regulator of (H+)-ATPase in vacuolar membrane; transposon mutation affects filamentous growth
orf19.5561	STE23		-0.451787	-0.388779	Ortholog of S. cerevisiae Ste23 metalloprotease; role in N-terminal processing of pro-a-factor to the mature form; Tn mutation affects filamentous growth; Spider biofilm induced
orf19.5563	RNH1		-0.632256	-0.396453	Ribonuclease H (RNAse H); hyphal-induced; flucytosine induced; similar to orf19.5564 (see Locus History); possibly essential (UAU1 method); rat catheter biofilm induced; flow model biofilm repressed
orf19.5564		-0.435506	-0.530859		Protein of unknown function
orf19.5566		-0.395565	-0.463792		Protein of unknown function
orf19.5568	VPS51			-0.353214	Protein with a role in vacuolar function; null mutant has defect in damaging oral epithelial and vascular endothelial cells; required for normal hyphal growth and stress resistance; induced in presence of host oral or vascular cells
orf19.5569		-0.389501	-0.352904	-0.372369	Protein of unknown function
orf19.5574		-0.549923	-0.52145	-0.460209	Protein of unknown function
orf19.5578				-0.333324	Protein of unknown function
orf19.5579				-0.366842	Protein with a predicted double-strand break repair domain; Hap43-repressed gene
orf19.5580	TEL1	-0.447976		-0.36989	Protein of unknown function
orf19.5584	PEP3	-0.504273	-0.466436	-0.399452	Peptidase; activity useful for strain identification by multilocus enzyme electrophoresis (MLEE); clade-associated gene expression
orf19.5585	SAP5			-0.42304	Secreted aspartyl proteinase; sap4,5,6 triple null defective in utilization of protein as N source; virulence role effected by URA3; expressed during infection; mRNA localized to hyphal tip via She3; rat catheter and Spider biofilm induced
orf19.5586				-0.458203	Protein of unknown function
orf19.5587		-0.5835		-0.532526	Protein of unknown function; transcript is upregulated in clinical isolates from HIV+ patients with oral candidiasis
orf19.5595	SHE3	-0.559589	-0.589027	-0.568056	mRNA-binding protein that localizes specific mRNAs to daughter yeast cells and to hyphal tips; required for normal filamentation and host epithelial cell damage; ortholog of S. cerevisiae She3 but target mRNAs differs
orf19.5596		-0.422085			Protein of unknown function
orf19.5597	POL5	-0.409565	-0.408559		Putative DNA Polymerase phi; F-12/CO2 early biofilm induced
orf19.5599	MDL2	-0.375277		-0.339843	Putative mitochondrial, half-size MDR-subfamily ABC transporter
orf19.5601				-0.39067	Protein of unknown function
orf19.5604	MDR1			-0.550677	Plasma membrane MDR/MFS multidrug efflux pump; methotrexate is preferred substrate; overexpression in drug-resistant clinical isolates confers fluconazole resistance; repressed in young biofilms; rat catheter biofilm induced
orf19.5607		-0.482824	-0.428057		Protein of unknown function
orf19.5608		-0.400046	-0.463292		RNA polymerase III subunit; Spider biofilm induced
orf19.5612	BMT4	-0.446407	-0.700582	-0.631879	Beta-mannosyltransferase; for elongation of beta-mannose chains on the acid-labile fraction of cell wall phosphopeptidomannan; 9-gene family member; regulated by Tsa1, Tsa1B; flow model biofilm induced; rat catheter biofilm repressed
orf19.5614		-0.905101	-0.831107	-0.731395	Putative ribonuclease H1; possibly an essential gene, disruptants not obtained by UAU1 method; flow model biofilm induced; Spider biofilm induced
orf19.5615	AYR2	-0.401159			Putative NADPH-dependent 1-acyl dihydroxyacetone phosphate reductase; shows colony morphology-related gene regulation by Ssn6p
orf19.5618		-0.629902	-0.441241	-0.469819	Protein of unknown function
orf19.5619		-0.53785	-0.416596	-0.462503	Protein of unknown function; induced by alpha pheromone in SpiderM medium; Spider biofilm induced
orf19.5620		-0.822197	-0.674852	-0.531005	Stationary phase enriched protein; Gcn4-regulated; induced by amino acid starvation (3-AT), benomyl or in azole-resistant strain that overexpresses MDR1; flow model biofilm induced; rat catheter biofilm repressed; overlaps orf19.5621
orf19.5621		-0.561456	-0.401202	-0.418277	Putative protein of unknown function; mutation confers hypersensitivity to amphotericin B; overlaps orf19.5621
orf19.5622	GLC3	-0.944224	-0.940013	-0.824336	Putative 1,4-glucan branching enzyme; fluconazole-induced; colony morphology-related gene regulation by Ssn6; stationary phase enriched protein
orf19.5623	ARP4	-0.53958	-0.511245	-0.424365	Subunit of the NuA4 histone acetyltransferase complex
orf19.5626		-0.69703	-0.450568	-0.483093	Protein of unknown function; Plc1-regulated; induced by Mnl1 under weak acid stress; flow model biofilm induced
orf19.5627		-0.528023	-0.5193	-0.435827	S. cerevisiae ortholog Hek2/Khd1 is a putative RNA binding protein involved in the asymmetric localization of ASH1 mRNA; Hap43-induced gene
orf19.5629	QCR7	-0.479076	-0.448555		Putative ubiquinol-cytochrome-c reductase, subunit 7; Hap43p-repressed gene
orf19.5630	APA2	-0.457403	-0.38959		Putative ATP adenylyltransferase II; regulated by Gcn4; repressed by amino acid starvation (3-AT); induced by prostaglandins; Hap43-repressed; Spider biofilm repressed
orf19.5634	FRP1	0.486871			Ferric reductase; alkaline-induced by Rim101; iron-chelation-induced by CCAAT-binding factor; fluconazole-repressed; ciclopirox-, hypoxia-, Hap43-induced; colony morphology-related regulation by Ssn6; Spider and flow model biofilm induced
orf19.5636	RBT5	0.350169			GPI-linked cell wall protein; hemoglobin utilization; Rfg1, Rim101, Tbf1, Fe regulated; Sfu1, Hog1, Tup1, serum, alkaline pH, antifungal drugs, geldamycin repressed; Hap43 induced; required for RPMI biofilms; Spider biofilm induced
orf19.5686		-0.53606			Protein of unknown function; Spider biofilm induced
orf19.5702		-0.414813			Protein of unknown function
orf19.5705	NAM2	-0.362769			Mitochondrial leucyl-tRNA synthetase
orf19.5713	YMX6			1.10903	Putative NADH dehydrogenase; macrophage-downregulated gene; induced by nitric oxide; rat catheter biofilm induced
orf19.5718		-0.553404	-0.556177	-0.580852	Protein of unknown function
orf19.5720				-0.33931	Predicted membrane transporter, member of the monocarboxylate porter (MCP) family, major facilitator superfamily (MFS); ketoconazole or caspofungin repressed; Spider biofilm induced
orf19.5723	POX1		-0.433098	-0.354052	Predicted acyl-CoA oxidase; regulated upon white-opaque switch; upregulated upon phagocytosis; Spider biofilm induced
orf19.5727		-0.491462			Protein of unknown function
orf19.5728				0.619021	Putative cytochrome P450; Spider biofilm induced
orf19.5729	FGR17	-0.723938	-0.575179	-0.573302	Putative DNA-binding transcription factor; has zinc cluster DNA-binding motif; lacks an ortholog in S. cerevisiae; transposon mutation affects filamentous growth; Hap43p-repressed gene
orf19.5731	PAD1			-0.361377	Putative phenylacrylic acid decarboxylase; repressed by Rgt1p
orf19.5732	NOG2	-0.360105		-0.359688	Putative nucleolar GTPase; repressed by prostaglandins; Hap43-induced, rat catheter and Spider biofilm induced
orf19.5734	POP2	-0.52589	-0.481058	-0.447197	Component of the Ccr4-Pop2 mRNA deadenylase; heterozygous null mutant exhibits resistance to parnafungin and cordycepin in the C. albicans fitness test
orf19.5735	CDC50		-0.460273	-0.389097	Putative endosomal protein; induced by Mnl1p under weak acid stress
orf19.5736	ALS5	-0.510903		-0.359154	ALS family adhesin; highly variable; expression in S. cerevisiae causes adhesion to human epithelium, endothelium or ECM, endothelial invasiveness by endocytosis and, at high abundance, ECM-induced aggregation; can form amyloid fibrils
orf19.5742	ALS9	-0.631765	-0.395186	-0.463462	ALS family cell-surface glycoprotein; expressed during infection of human epithelial cells; confers laminin adhesion to S. cerevisiae; highly variable; putative GPI-anchor; Hap43-repressed
orf19.5746	ALA1	-0.38136	-0.428872	-0.378148	Alanyl-tRNA synthetase; translational regulation generates cytoplasmic and mitochondrial forms; Gcn4p-regulated; repressed by amino acid starvation (3-AT); translation-related genes downregulated upon phagocytosis by murine macrophages
orf19.5747		-0.426319			Protein of unknown function
orf19.5749	SBA1	-0.511016	-0.4315	-0.348141	Similar to co-chaperones; induced in high iron; farnesol-, heavy metal (cadmium) stress-induced; protein level decreases in stationary phase cultures; Hap43-repressed
orf19.5750	SHM2		-0.447437		Cytoplasmic serine hydroxymethyltransferase; complements glycine auxotrophy of S. cerevisiae shm1 shm2 gly1-1 mutant; antigenic; farnesol-upregulated in biofilm; stationary-phase enriched protein; rat catheter and Spider biofilm repressed
orf19.5751	ORM1	-0.396577		-0.351487	Putative endoplasmic reticulum membrane protein; Hap43p-repressed gene; mutation confers hypersensitivity to aureobasidin A
orf19.5752		-0.416195	-0.468427	-0.457533	Protein of unknown function
orf19.5754		-0.4775			Putative membrane protein with a predicted role in zinc ion homeostasis; Hap43-induced; fluconazole-induced; rat catheter and Spider biofilm induced
orf19.5757		-0.609985	-0.508462	-0.506833	Protein of unknown function
orf19.5758	SAL6		-0.32924		Putative protein phosphatase of the Type 1 family; serine/threonine-specific; similar to S. cerevisiae Ppq1; mutant has virulence defect; Spider biofilm induced
orf19.5760	IHD1		0.43156		GPI-anchored protein; alkaline, hypha-induced; regulated by Nrg1, Rfg1, Tup1 and Tsa1, Tsa1B in minimal media at 37; oralpharyngeal candidasis induced ; Spider biofilm induced; regulated in Spider biofilms by Tec1, Efg1, Ndt80, Rob1, Brg1
orf19.5763		-0.631643	-0.518363	-0.451497	Protein of unknown function
orf19.5764	SKI8	-0.517508	-0.625193	-0.497997	Protein of unknown function
orf19.5765	NUP82	-0.594468	-0.572717	-0.500194	Linker nucleoporin of the nuclear pore complex; role in mRNA andexport from nucleus, protein import into nucleus, ribosomal large subunit export from nucleus, ribosomal small subunit export from nucleus; rat catheter biofilm repressed
orf19.5767		-0.56551	-0.478988	-0.391548	Protein of unknown function
orf19.5768	SNF4	-0.555372	-0.562375	-0.500381	Transcription factor; ortholog of S. cerevisiae Snf4; caspofungin repressed; transposon mutation affects filamentation
orf19.5771	PBP2	-0.379612	-0.457171	-0.362581	Putative RNA binding protein; transcript regulated by Nrg1, Mig1, and Tup1
orf19.5772		-0.401226	-0.392285	-0.336108	Protein of unknown function
orf19.5773		-0.556392	-0.519858	-0.472449	Putative dipeptidyl-peptidase III; protein detected by mass spec in exponential and stationary phase cultures; Hog1p-induced; clade-associated gene expression
orf19.5784	AMO1	0.690475			Putative peroxisomal copper amine oxidase
orf19.5785				0.715539	Protein of unknown function; upregulated in a cyr1 or ras1 null mutant; induced by nitric oxide
orf19.5806	ALD5			0.375578	NAD-aldehyde dehydrogenase; decreased expression in fluconazole-resistant isolate, or in hyphae; biofilm induced; fluconazole-downregulated; protein abundance is affected by URA3 expression in the CAI-4 strain; stationary phase enriched
orf19.5820	UGA6	-0.552402		-0.335779	Putative GABA-specific permease; decreased transcription is observed upon benomyl treatment or in an azole-resistant strain that overexpresses MDR1
orf19.5843	SRR1	-0.457406			Two-component system response regulator; involved in stress response; Plc1-regulated; upregulated in cyr1 null mutant; flow model biofilm induced; Spider biofilm induced
orf19.5863		-0.625172		-0.412141	Protein of unknown function
orf19.5867	WSC1		0.462757		Putative cell wall component; transcript upregulated in cyr1 mutant (yeast or hyphae); Spider and flow model biofilm induced
orf19.5949	FAS2	0.306239			Alpha subunit of fatty-acid synthase; required for virulence in mouse systemic infection and rat oropharyngeal infection models; regulated by Efg1; fluconazole-induced; amphotericin B repressed; flow model and Spider biofilm repressed
orf19.5960	NCE102		0.412314		Non classical protein export protein; localized to plasma membrane; Hap43-induced gene; flow model biofilm induced; Spider biofilm induced
orf19.5989			-0.338423		Putative cleavage factor I subunit; required for the cleavage and polyadenylation of pre-mRNA 3' ends; Spider biofilm repressed
orf19.6003		0.547339	0.7192	0.504811	Protein of unknown function; role in intracellular signal transduction; Spider biofilm induced
orf19.6065		-0.357297			RNA polymerase II holoenzyme/mediator subunit; regulated by Mig1, Tup1; amphotericin B, caspofungin repressed; protein present in exponential and stationary growth phase yeast; Hap43-repressed; Spider biofilm repressed
orf19.6073	HMX1	0.670064		0.364578	Heme oxygenase; utilization of hemin iron; transcript induced by heat, low iron, or hemin; repressed by Efg1; induced by low iron; upregulated by Rim101 at pH 8; Hap43-induced; Spider and flow model biofilm induced
orf19.6077				-0.366585	Putative protein of unknown function; shows colony morphology-related gene regulation by Ssn6p
orf19.6078	POL93		0.539993	0.375825	Predicted ORF in retrotransposon Tca8 with similarity to the Pol region of retrotransposons encoding reverse transcriptase, protease and integrase; downregulated in response to ciclopirox olamine; F-12/CO2 early biofilm induced
orf19.6079			0.466414	0.36457	Predicted ORF in retrotransposon Tca8 with similarity to the Gag region encoding nucleocapsid-like protein; repressed by ciclopirox olamine; filament induced; regulated by Rfg1, Tup1; overlaps orf19.6078.1
orf19.6081	PHR2		-0.580479		Glycosidase; role in vaginal not systemic infection (low pH not neutral); low pH, high iron, fluconazole, Hap43-induced; Rim101-repressed at pH8; rat catheter biofilm induced; Bcr1-repressed in RPMI a/a biofilms
orf19.610	EFG1		0.339849		bHLH transcription factor; required for white-phase cell type, RPMI and Spider biofilm formation, hyphal growth, cell-wall gene regulation; roles in adhesion, virulence; Cph1 and Efg1 have role in host cytokine response; binds E-box
orf19.6139	FRE7		0.714344		Copper-regulated cupric reductase; repressed by ciclopirox olamine or 17-beta-estradiol; induced by alkaline conditions or interaction with macrophage; Spider biofilm induced
orf19.6140	FRE30		0.592112		Protein with similarity to ferric reductases; downregulated in response to amphotericin B, estradiol, or ciclopirox olamine, and upregulated by interaction with macrophage; un-merged from orf19.6139 in a revision of Assembly 21
orf19.6165	KGD1	0.317196			Putative 2-oxoglutarate dehydrogenase; regulated by Efg1 under yeast but not hyphal growth conditions; transcript induced in an RHE model of oral candidiasis; stationary phase enriched protein; Hap43-repressed; rat catheter biofilm induced
orf19.6197	DHH1	0.396243	0.474809	0.409765	Putative RNA helicase
orf19.6202	RBT4	-0.914266	-0.770346	-0.680704	Pry family protein; required for virulence in mouse systemic/rabbit corneal infections; not filamentation; mRNA binds She3, is localized to hyphal tips; Hap43-induced; in both yeast and hyphal culture supernatants; Spider biofilm induced
orf19.6229	CAT1	-0.422617		-0.456309	Catalase; resistance to oxidative stress, neutrophils, peroxide; role in virulence; regulated by iron, ciclopirox, fluconazole, carbon source, pH, Rim101, Ssn6, Hog1, Hap43, Sfu1, Sef1, farnesol, core stress response; Spider biofilm induced
orf19.6245		-0.395156			Protein of unknown function; regulated by osmotic stress via Hog1 and oxidative stress (Hog1- and Cap1-independent); induced by alpha pheromone in SpiderM medium; Spider biofilm induced
orf19.6311		0.653199			Protein of unknown function; Hap43-induced; rat catheter and Spider biofilm induced
orf19.6318				0.42648	Protein of unknown function
orf19.6322	ARD	-0.422401	-0.478526		D-arabitol dehydrogenase, NAD-dependent (ArDH); enzyme of D-arabitol and D-arabinose catabolism; D-arabitol is a marker for active infection in humans; rat catheter and Spider biofilm induced
orf19.6324	VID27		-0.454579	-0.331948	Protein similar to S. cerevisiae Vid27p; transposon mutation affects filamentous growth; mutation confers hypersensitivity to toxic ergosterol analog; fungal-specific (no human or murine homolog)
orf19.6327	HET1	-0.457582	-0.556527	-0.448917	Putative sphingolipid transfer protein; involved in localization of glucosylceramide which is important for virulence; Spider biofilm repressed
orf19.6328			-0.455119	-0.35743	Putative protein of the mitochondrial intermembrane space; predicted role in acetate utilization and gluconeogenesis; Spider biofilm repressed
orf19.6329				-0.430617	Protein of unknown function; opaque-specific transcript; fluconazole-repressed; induced in cyr1 mutant and in oralpharyngeal candidasis; Spider biofilm induced
orf19.6336	PGA25	-0.407685			Putative GPI-anchored adhesin-like protein; fluconazole-downregulated; induced in oralpharyngeal candidasis; Spider biofilm induced
orf19.6337	TLO13		-0.530738	-0.363876	Member of a family of telomere-proximal genes of unknown function; may be spliced in vivo; overlaps orf19.6337.1, which is a region annotated as blocked reading frame
orf19.6341				-0.34745	Protein of unknown function
orf19.638	FDH1		0.662572	0.452745	Formate dehydrogenase; oxidizes formate to CO2; Mig1 regulated; induced by macrophages; fluconazole-repressed; repressed by Efg1 in yeast, not hyphal conditions; stationary phase enriched; rat catheter and Spider biofilm induced
orf19.6385	ACO1		0.364944		Aconitase; induced in high iron; 2 upstream CCAAT motifs; amino acid starvation (3-AT), amphotericin B, phagocytosis, farnesol induced; Hap43, fluconazole-repressed; Gcn4-regulated; antigenic in infection; flow and Spider biofilm repressed
orf19.6387	HSP104		0.364471		Heat-shock protein; roles in biofilm and virulence; complements chaperone, prion activity in S. cerevisiae; guanidine-insensitive; heat shock/stress induced; repressed in farnesol-treated biofilm; sumoylation target; Spider biofilm induced
orf19.6408		0.47456			Putative DnaJ-like heat shock/chaperone; Hap43-repressed; Spider and F-12/CO2 biofilm induced
orf19.6459	DPP3	-0.447039		-0.47619	Protein similar to S. cerevisiae pyrophosphate phosphatase Dpp1; required for farnesol biosynthesis; repressed by 17-beta-estradiol, ethynyl estradiol; Spider biofilm induced
orf19.6489	FMP45		0.543435		Predicted membrane protein induced during mating; mutation confers hypersensitivity to toxic ergosterol analog, to amphotericin B; alkaline repressed; repressed by alpha pheromone in SpiderM medium; rat catheter, Spider biofilm induced
orf19.655	PHO84		0.57838	0.41787	High-affinity phosphate transporter; transcript regulated by white-opaque switch; Hog1, ciclopirox olamine or alkaline induced; caspofungin, stress repressed; upregulated in RHE model; Spider and flow model biofilm induced, Hap43-induced
orf19.657	SAM2	0.303446			S-adenosylmethionine synthetase; localizes to surface of hyphae, not yeast cells; alkaline, Hog1-induced; farnesol-downregulated; F-12/CO2 early biofilm induced; Spider biofilm repressed
orf19.6577	FLU1			0.626581	Multidrug efflux pump of the plasma membrane; MDR family member of the MFS (major facilitator superfamily) of transporters; involved in histatin 5 efflux; fungal-specific (no human/murine homolog)
orf19.6595	RTA4	-0.491093			Protein similar to S. cerevisiae Rsb1p, involved in fatty acid transport; transposon mutation affects filamentous growth; alkaline downregulated; caspofungin induced; possibly an essential gene; Hap43p-repressed
orf19.6601.1	YKE2	-0.409617			Possible heterohexameric Gim/prefoldin protein complex subunit; role in folding alpha-tubulin, beta-tubulin, and actin; transcript induced by yeast-to-hypha switch; regulated by Nrg1, Tup1; Spider and flow model biofilm induced
orf19.6604		-0.379791			Ortholog of S. cerevisiae Pba1 that is involved in 20S proteasome assembly; upregulated in a cyr1 null mutant; contains a 5' UTR intron
orf19.6637		-0.357325			Predicted glycosyl hydrolase; hypoxia induced; flow model biofilm induced
orf19.6639			0.370184		Ortholog of S. cerevisiae Mdm36; mitochondrial distribution and morphology protein; Hap43-repressed gene
orf19.6640	TPS1	-0.554935			Trehalose-6-phosphate synthase; role in hyphal growth and virulence in mouse systemic infection; induced in presence of human neutrophils; macrophage/pseudohyphal-repressed after 16h; stationary phase enriched protein; Hap43-repressed
orf19.6658		-0.430988	-0.421274	-0.410499	Stationary phase enriched protein; predicted ORF from Assembly 19; removed from Assembly 20; subsequently reinstated in Assembly 21 based on comparative genome analysis
orf19.6688			0.443337		Protein of unknown function; expression decreases by benomyl treatment or in an azole-resistant strain overexpressing MDR1; Spider biofilm induced
orf19.670.2		0.473695		0.623523	Protein of unknown function; hypoxia, Hap43-repressed; ketoconazole induced; induced in oralpharyngeal candidasis; 16h flow model biofilm repressed, late-stage flow model biofilm induced; rat catheter and Spider biofilm induced
orf19.6705			0.505248		Putative guanyl nucleotide exchange factor with Sec7 domain; required for normal filamentous growth; regulated by yeast-hyphal switch; filament induced; regulated by Nrg1, Tup1, Mob2, Hap43; mRNA binds She3; Spider biofilm induced
orf19.6770			0.410872		protein with ENTH Epsin domain, N-terminal; Spider biofilm repressed
orf19.6782	BMT1		0.424995		Beta-mannosyltransferase, required for addition of the 1st beta-mannose residue to acid-stable fraction of cell wall phosphopeptidomannan; 9-gene family member; mutants induce higher levels of inflammatory cytokines in mouse dendritic cells
orf19.6816		-0.60561			Putative xylose and arabinose reductase; flow model biofilm induced; Spider biofilm repressed
orf19.6824	TRY6		0.646579		Helix-loop-helix transcription factor; regulator of yeast form adherence; required for yeast cell adherence to silicone substrate; Spider and F-12/CO2 biofilm induced; repressed by alpha pheromone in SpiderM medium
orf19.6834.10	TAR1		0.626554	-0.58931	Ortholog of S. cerevisiae Tar1p; Transcript Antisense to Ribosomal RNA; encoded within the 25S rRNA gene on the opposite strand; induced by Tbf1
orf19.684		-0.361924		-0.341692	Putative transcription factor with zinc finger DNA-binding motif; heterozygous null mutant exhibits hypersensitivity to parnafungin and cordycepin in the C. albicans fitness test
orf19.6844	ICL1		0.445894		Isocitrate lyase; glyoxylate cycle enzyme; required for virulence in mice; induced upon phagocytosis by macrophage; farnesol regulated; Pex5-dependent peroxisomal localization; stationary phase enriched; rat catheter, Spider biofilm induced
orf19.6852.1		-0.441247			Protein of unknown function; Spider biofilm induced
orf19.686		-0.500553	-0.450716	-0.352688	Protein of unknown function; regulated by Nrg1
orf19.687		-0.515387	-0.528923	-0.445993	Protein of unknown function
orf19.687.1	RPL25	-0.376857	-0.541715		Putative rRNA-binding ribosomal protein component of the 60S ribosomal subunit; Hap43-induced; colony morphology-related gene regulation by Ssn6
orf19.688		-0.366519			Mitochondrial ribosomal protein of the small subunit; S. cerevisiae ortholog is essential for viability; Spider biofilm repressed
orf19.6882	OSM1	-0.512015			Putative flavoprotein subunit of fumarate reductase; soluble protein in hyphae; caspofungin repressed; stationary phase enriched protein; flow model biofilm induced; Spider biofilm repressed
orf19.6888		-0.594179	-0.517131	0.613744	Zn(II)2Cys6 domain transcription factor; regulated by Mig1 and Tup1; rat catheter and Spider biofilm induced
orf19.692			-0.58519	-0.595066	Protein of unknown function; Hap43-repressed gene; rat catheter and Spider biofilm induced
orf19.6984				0.479781	Protein of unknown function
orf19.7020			0.336636		Protein similar to S. cerevisiae Kex1p, which is a pheromone-processing peptidase; possible Kex2p substrate
orf19.7022		-0.414807			Protein of unknown function
orf19.7077		0.38884	0.635054	0.460372	Putative ferric reductase; induced by Mac1 under copper starvation; Plc1-regulated; Rim101-repressed
orf19.7111.1	SOD3		0.416224		Cytosolic manganese-containing superoxide dismutase; protects against oxidative stress; repressed by ciclopirox olamine, induced during stationary phase when SOD1 expression is low; Hap43-repressed; Spider and flow model biofilm induced
orf19.7112	FRP2	0.490032			Putative ferric reductase; alkaline induced by Rim101; fluconazole-downregulated; upregulated in the presence of human neutrophils; possibly adherence-induced; regulated by Sef1, Sfu1, and Hap43
orf19.717	HSP60		0.445893	0.36104	Heat shock protein; soluble in hyphae; regulated by Nrg1 and by iron; induced in high iron; heavy metal (cadmium) stress-induced; sumoylation target; protein present in exponential and stationary phase cells; Hap43-repressed
orf19.7214		-0.716338	-0.39606	-0.406179	Glucan 1,3-beta-glucosidase; regulated by Nrg1, Tup1 and possibly Tac1; induced by NO and during cell wall regeneration; stationary phase enriched; possibly essential (UAU1 method); F-12/CO2 early biofilm induced; flow biofilm repressed
orf19.7218	RBE1	0.429651	0.43857	0.380483	Pry family cell wall protein; Rim101, Efg1, Ssn6, alkaline repressed; O-glycosylation; no GPI anchor predicted; ketoconazol induced; regulated by Sef1, Sfu1, Hap4; flow model biofilm induced; rat catheter and Spider biofilm repressed
orf19.7247	RIM101		0.3354		Transcription factor; alkaline pH response; required for alkaline-induced hyphal growth; role in virulence in mice; activated by C-terminal proteolytic cleavage; mediates both positive and negative regulation; Spider biofilm induced
orf19.7251	WSC4			0.340746	Putative cell wall integrity and stress response subunit 4 precursor; transcription is specific to white cell type
orf19.7284	ASR2	-0.875412	-0.503461	-0.530594	Adenylyl cyclase and stress responsive protein; induced in cyr1 or ras1 mutant; stationary phase enriched protein; Spider biofilm induced
orf19.7288		-0.494984			Protein with predicted oxidoreductase and dehydrogenase domains; Hap43-repressed; Spider biofilm induced
orf19.7296			-0.537881	-0.520289	Putative cation conductance protein; similar to stomatin mechanoreception protein; plasma-membrane localized; induced by Rgt1; rat catheter and Spider biofilm induced
orf19.73		-0.615987	-0.456242	-0.435845	Putative metalloprotease; associates with ribosomes and is involved in ribosome biogenesis; Spider biofilm induced
orf19.7310		-0.510786			Protein with a role in directing meiotic recombination events to homologous chromatids; induced by ciclopirox olamine; positively regulated by Sfu1; Hog1, fluconazole-repressed; Hap43-induced; Spider biofilm induced
orf19.7319	SUC1			-0.367441	Zinc-finger transcription factor; regulates alpha-glucosidase exression; complements S. cerevisiae suc2 for sucrose utilization and mal13 maltase defect; required for yeast cell adherence to silicone substrate; rat catheter biofilm induced
orf19.7337			0.48411		Protein with a nischarin related domain and leucine rich repeats; Spider biofilm induced
orf19.734	GLK1	-0.45131			Putative glucokinase; transcript regulated upon yeast-hyphal switch; Efg1 regulated; fluconazole-induced; induced in core stress response; colony morphology-related gene regulation by Ssn6; GlcNAc-induced protein
orf19.74	SEC5	-0.492701		-0.357518	Predicted exocyst component; ortholog of S. cerevisiae Sec5p; merged with orf19.75 in Assembly 21
orf19.740	HAP41		0.444844	0.397705	Putative Hap4-like transcription factor; Hap43-repressed; not required for response to low iron; induced by Mnl1 under weak acid stress; Spider biofilm induced
orf19.7411	OAC1	0.590009			Putative mitochondrial inner membrane transporter; rat catheter biofilm induced
orf19.7436	AAF1		0.440758		Possible regulatory protein; possible adhesin-like; Glu-rich domain; production in S. cerevisiae increases endothelial cell adherence and flocculence; flow model biofilm, alkaline or caspofungin induced
orf19.7445			0.422595	0.383015	Ortholog of S.c. Vid24; a peripheral membrane protein located at Vid (vacuole import and degradation) vesicles; regulated by Sef1, Sfu1, and Hap43; Spider biofilm induced
orf19.7504		-0.355802	-0.380304		Ortholog of S. cerevisiae Rts3; a component of the protein phosphatase type 2A complex; Plc1-regulated; induced in core caspofungin response; Spider biofilm induced
orf19.7514	PCK1			0.478152	Phosphoenolpyruvate carboxykinase; glucose, C-source, yeast-hypha, Hap43 regulated; fluconazole, phagocytosis, H2O2, oral candidasis, Spider/rat catheter/flow model biofilm induced; repressed in biofilm by Bcr1, Tec1, Ndt80, Rob1, Brg1
orf19.753	MNN15	-0.39833			Putative alpha-1,3-mannosyltransferase; predicted role in protein O-linked glycosylation; Spider biofilm induced
orf19.7567				-0.334636	Protein of unknown function; induced by alpha pheromone in SpiderM medium
orf19.7585	INO1			-0.459804	Inositol-1-phosphate synthase; antigenic in human; repressed by farnesol in biofilm or by caspofungin; upstream inositol/choline regulatory element; glycosylation predicted; rat catheter, flow model induced; Spider biofilm repressed
orf19.76	SPB1	-0.393181	-0.552774	-0.405205	Putative AdoMet-dependent methyltransferase; Hap43-induced; repressed by prostaglandins; possibly essential gene, disruptants not obtained by UAU1 method; Spider biofilm induced
orf19.7610	PTP3	-0.339498			Putative protein tyrosine phosphatase; hypha induced; alkaline induced; regulated by Efg1, Ras1, cAMP pathways; mutants are viable; Spider biofilm induced; rat catheter biofilm repressed; flow model biofilm repressed
orf19.7612	CTM1	-0.366329			Putative cytochrome c lysine methyltransferase; regulated by Gcn2 and Gcn4; transcript induced by Mnl1 under weak acid stress; early-stage flow model biofilm induced
orf19.7648				0.352485	Protein of unknown function
orf19.7676	XYL2	-0.398905			D-xylulose reductase; immunogenic in mice; soluble protein in hyphae; induced by caspofungin, fluconazole, Hog1 and during cell wall regeneration; Mnl1-induced in weak acid stress; stationary phase enriched; flow model biofilm induced
orf19.802	UGA1			0.364729	Putative GABA transaminase; transcription regulated by Mig1 and Tup1; stationary phase enriched protein; rat catheter and Spider biofilm induced
orf19.822	HSP21		0.524687		Small heat shock protein; role in stress response and virulence; fluconazole-downregulated; induced in cyr1 or ras1 mutant; stationary phase enriched protein; detected in some, not all, biofilm extracts; Spider biofilm induced
orf19.84	CAN3	-0.427576	-0.43176	-0.643931	Predicted amino acid transmembrane transporter; transcript regulated by white-opaque switch; Hap43-repressed gene
orf19.85	GPX2	-0.653465	-0.519073	-0.654159	Similar to glutathione peroxidase; induced in high iron; alkaline induced by Rim101; induced by alpha factor or interaction with macrophage; regulated by Efg1; caspofungin repressed; Spider biofilm induced
orf19.86		-0.38209			Putative glutathione peroxidase; induced by peroxide, exposure to neutrophils and macrophage blood fractions; repressed during infection of macrophages; Spider biofilm induced; flow model biofilm repressed
orf19.868	ADAEC	-0.443137			Protein of unknown function; transcription is specific to white cell type
orf19.88	ILV5		-0.545626	-0.34277	Ketol-acid reductoisomerase; antigenic; regulated by Gcn4; GlcNAc, amino acid starvation (3-AT)-induced; macrophage-repressed protein; protein present in exponential and stationary phase; flow model and Spider biofilm repressed
orf19.882	HSP78		0.420427		Heat-shock protein; regulated by macrophage response, Nrg1, Mig1, Gcn2, Gcn4, Mnl1p; heavy metal (cadmium) stress-induced; stationary phase enriched protein; rat catheter and Spider biofilm induced
orf19.89	PEX7		-0.755092	-0.545624	Protein of unknown function
orf19.896	CHK1	-0.366504			Histidine kinase; 2-component signaling, cell wall synthesis; hyphal growth defect; avirulent in mouse, not rat vaginal infection; phagocytosis rate increased; Spider biofilm induced; required for RPMI biofilm; Bcr1-induced in a/a biofilm
orf19.90		-0.660787	-0.607851	-0.577233	Protein of unknown function
orf19.909	STP4		0.43016		C2H2 transcription factor; induced in core caspofungin response; colony morphology-related gene regulation by Ssn6; induced by 17-beta-estradiol, ethynyl estradiol; rat catheter and Spider biofilm induced
orf19.91		-0.498417		-0.360676	Protein of unknown function; flow model biofilm induced; Hap43-repressed
orf19.918	CDR11		0.509034		Putative transporter of PDR subfamily of ABC family; Gcn4-regulated; induced by Rim101 at pH 8; Spider biofilm induced
orf19.92		-0.520423	-0.489052	-0.421318	Protein with a predicted thioredoxin-like domain; Hap43-repressed; induced by prostaglandins
orf19.921	HMS1		0.461291		hLh domain Myc-type transcript factor; required for morphogenesis induced by elevated temperature or Hsp90 compromise; acts downstream of Pcl1; Spider biofilm induced
orf19.932			0.479267	0.481949	Putative aminophospholipid translocase (flippase); merged with orf19.2226 in Assembly 21; possibly an essential gene, disruptants not obtained by UAU1 method
orf19.938				0.595594	Protein of unknown function
orf19.94		-0.59267	-0.537774	-0.555217	Protein of unknown function; Spider biofilm induced
orf19.96	TOP1	-0.323241	-0.466491	-0.402624	DNA topoisomerase I; required for wild-type growth and for wild-type mouse virulence; sensitive to camptothecin; induced upon adherence to polystyrene; rat catheter biofilm induced
orf19.979	FAS1	0.297264			Beta subunit of fatty-acid synthase; multifunctional enzyme; Hap43, fluconazole-induced; amphotericin B, caspofungin repressed; macrophage/pseudohyphal-induced; flow model and Spider biofilm repressed
orf19.984	PHO8	0.500682			Putative repressible vacuolar alkaline phosphatase; Rim101-induced transcript; regulated by Tsa1, Tsa1B in minimal media at 37 deg; possibly adherence-induced
orf19.99	HAL21	-0.632889	-0.820324	-0.574598	Putative phosphoadenosine-5'-phosphate or 3'-phosphoadenosine 5'-phosphosulfate phosphatase; possible role in sulfur recycling; ortholog of S. cerevisiae Met22; predicted Kex2 substrate; F-12/CO2 biofilm induced
orf19.999	GCA2	-0.482312			Predicted extracellular glucoamylase; induced by ketoconazole; possibly essential, disruptants not obtained by UAU1 method; promotes biofilm matrix formation; Spider biofilm induced; Bcr1-induced in RPMI a/a biofilms

## Sheet: DEG_padj<0.1_values
Gene Name	Common Name	TRY4	ZFU2	ZCF8	Description
orf19.101	RIM9	-0.410579		-0.363153	Protein required for alkaline pH response via the Rim101 signaling pathway; ortholog of S. cerevisiae Rim9 and A. nidulans palI; Spider biofilm induced
orf19.102		-0.484313	-0.376808		Protein of unknown function
orf19.1048	IFD6	-0.709646		-0.449994	Aldo-keto reductase; similar to aryl alcohol dehydrogenases; protein increase correlates with MDR1 overexpression (not CDR1 or CDR2) in fluconazole-resistant clinical isolates; farnesol regulated; possibly essential; Spider biofilm induced
orf19.105	HAL22		-0.417394		Putative phosphoadenosine-5'-phosphate or 3'-phosphoadenosine 5'-phosphosulfate phosphatase; possible role in sulfur recycling; Hap43-repressed; F-12/CO2 biofilm induced
orf19.1075		-0.740017	-0.470204	-0.620675	Protein of unknown function; Spider biofilm induced
orf19.1078	HBR2	-0.30415			Putative alanine glyoxylate aminotransferase; regulated by Gcn4p and hemoglobin; stationary phase enriched protein
orf19.1082		-0.45974	-0.4779		Protein with an Alba DNA/RNA-binding protein domain; Spider biofilm induced
orf19.1083		-0.38897	-0.487964	-0.380259	Putative protein of unknown function; macrophage-induced gene
orf19.1084	CDC39	-0.37952	-0.326021		Protein similar to S. cerevisiae Cdc39p, which is part of the CCR4-NOT transcription regulatory complex; transposon mutation affects filamentous growth
orf19.1085		-0.651332	-0.614211	-0.471168	Protein of unknown function
orf19.1089	PEX11	-0.662192	-0.46104	-0.35767	Putative peroxisomal membrane protein; role in fatty acid oxidation; expression is Tac1-regulated; Hms1p-dependent induction by geldamycin; Spider biofilm induced
orf19.109		-0.32166			Probable mitochondrial tyrosyl-tRNA synthetase, based on conservation in other fungi
orf19.1091	NOP8	-0.298482			Ortholog of S. cereviiae Nop8; has a role in ribosomal large subunit biogenesis; rat catheter and Spider biofilm induced
orf19.1092		-0.341871			Dolichol-P-Man dependent alpha(1-3) mannosyltransferase; role in the synthesis of dolichol-linked oligosaccharide donor for N-linked glycosylation of proteins; rat catheter biofilm repressed
orf19.1095	GLE2	-0.49649	-0.433609	-0.398267	Putative nuclear pore complex; possibly an essential gene, disruptants not obtained by UAU1 method; rat catheter biofilm repressed
orf19.1097	ALS2	-0.796934	-0.700642	-0.771709	ALS family protein; role in adhesion, biofilm formation, germ tube induction; expressed at infection of human buccal epithelial cells; putative GPI-anchor; induced by ketoconazole, low iron and at cell wall regeneration; regulated by Sfu1p
orf19.113	CIP1			-0.493884	Possible oxidoreductase; transcript induced by cadmium but not other heavy metals, heat shock, yeast-hypha switch, oxidative stress (via Cap1), or macrophage interaction; stationary phase enriched protein; Spider biofilm induced
orf19.1149	MRF1	-0.421002			Putative mitochondrial respiratory protein; induced by farnesol, benomyl, nitric oxide, core stress response; oxidative stress-induced via Cap1; stationary-phase enriched protein; Spider biofilm induced
orf19.1153	GAD1	-0.490129			Putative glutamate decarboxylase; alkaline, macrophage-downregulated gene; amphotericin B induced; induced by Mnl1 under weak acid stress; stationary phase enriched protein; rat catheter biofilm repressed
orf19.117		-0.432609	-0.424343	-0.390475	Protein of unknown function
orf19.1177		-0.392947	-0.417564	-0.390877	Ortholog of S. cerevisiae Rtt106; histone chaperone that regulates chromatin structure in transcribed and silenced chromosomal regions; affects transcriptional elongation; Hap43-repressed; Spider biofilm repressed
orf19.1179		-0.426311	-0.478719		Protein of unknown function; induced in high iron; possibly subject to Kex2 processing; Hap43-repressed
orf19.118	FAD2		-0.354021		Delta-12 fatty acid desaturase, involved in production of linoleic acid, which is a major component of membranes
orf19.1180		-0.530319	-0.501517	-0.43927	Putative 2-aminoadipate transaminase; rat catheter and Spider biofilm repressed
orf19.1181			-0.412413	-0.354188	Protein of unknown function
orf19.1182		-0.512295	-0.506398	-0.495144	Protein of unknown function
orf19.1183		-0.575438	-0.542091	-0.580509	Protein of unknown function
orf19.1185			-0.364167		Protein of unknown function
orf19.1186		-0.462469	-0.364497	-0.378384	Protein of unknown function
orf19.1187	CPH2	-0.309427			Myc-bHLH transcription factor; promotes hyphal growth; directly regulates Tec1 to induce hypha-specific genes; probably homodimeric, phosphorylated; required for colonization of the mouse GI tract; rat catheter and Spider biofilm induced
orf19.119		-0.551095	-0.470403		Protein of unknown function
orf19.1190	STV1	-0.329984	-0.383217	-0.340883	Predicted subunit a of vacuolar proton-translocating ATPase V0 domain, Golgi isoform
orf19.1191		-0.324142	-0.359551	-0.341878	Protein of unknown function
orf19.1192	DNA2			-0.382187	Protein similar to S. cerevisiae Dna2p, which is a DNA replication factor involved in DNA repair; induced under hydroxyurea treatment
orf19.1193	GNP1		-0.30711		Similar to asparagine and glutamine permease; fluconazole, caspofungin induced; regulated by Nrg1, Mig1, Tup1, Gcn2, Gcn4, and alkaline regulated by Rim101; repressed during chlamydospore formation; rat catheter, flow model biofilm induced
orf19.1198		-0.641915	-0.470155	-0.372619	Predicted mitochondrial intermembrane space protein of unknown function; possibly an essential gene, disruptants not obtained by UAU1 method
orf19.1199	NOP5		-0.550419	-0.350997	Ortholog of S. cerevisiae Nop58; involved in pre-rRNA process; Tn mutation affects filamentous growth; macrophage/pseudohyphal-induced; physically interacts with TAP-tagged Nop1; Spider biofilm repressed
orf19.1200		-0.43651	-0.508176	-0.445046	Protein of unknown function; Spider biofilm induced
orf19.1201		-0.455491	-0.370558	-0.362098	Protein of unknown function
orf19.1202		-0.459578			Protein of unknown function
orf19.1203	SRO77	-0.453827	-0.380635	-0.380198	Protein with a predicted role in docking and fusion of post-Golgi vesicles with the plasma membrane; filament induced; fungal-specific (no human or murine homolog)
orf19.1203.1			-0.435197	-0.352913	Predicted dolichol-phosphate mannosyltransferase subunit; flow model and Spider biofilm repressed
orf19.1204		-0.449246	-0.499092	-0.424618	Phosphorylated protein of unknown function; transcript is upregulated clinical isolates from HIV positive patients with oral candidiasis
orf19.121	ARC18	-0.639985	-0.418153	-0.335045	Putative ARP2/3 complex subunit; mutation confers hypersensitivity to cytochalasin D
orf19.1210		-0.414475	-0.380221	-0.459294	Protein of unknown function
orf19.1212		-0.581961	-0.520068	-0.386507	Protein of unknown function
orf19.1214		-0.439099	-0.632245	-0.42473	Protein of unknown function
orf19.1215		-0.533348		-0.442597	Protein of unknown function
orf19.1217		-0.434435			Protein of unknown function
orf19.1220	RVS167	-0.381789	-0.327572	-0.335363	SH3-domain- and BAR domain-containing protein involved in endocytosis; null mutant exhibits defects in hyphal growth, virulence, cell wall integrity, and actin patch localization; cosediments with phosphorylated Myo5p
orf19.1221	ALG2	-0.461504	-0.36047	-0.38983	Putative mannosyltransferase involved in cell wall mannan biosynthesis; transcription is elevated in chk1, nik1, and sln1 homozygous null mutants
orf19.1224	FRP3	0.363869			Putative ammonium transporter; upregulated in the presence of human neutrophils; fluconazole-downregulated; repressed by nitric oxide; Spider biofilm induced; rat catheter biofilm repressed
orf19.123	RCN1			-0.392885	Protein involved in calcineurin-dependent signaling that controls stress response and virulence; inhibits calcineurin function
orf19.124	CIC1	-0.380293	-0.497339	-0.376968	Putative proteasome-interacting protein; rat catheter biofilm induced
orf19.1240			0.289202		Protein of unknown function
orf19.125	EBP1		-0.536983	-0.405161	NADPH oxidoreductase; interacts with phenolic substrates (17beta-estradiol); possible role in estrogen response; induced by oxidative, weak acid stress, NO, benomyl, GlcNAc; Cap1, Mnl1 induced; Hap43-repressed; rat catheter biofilm induced
orf19.1253	PHO4		0.408174		bHLH transcription factor of the myc-family; required for growth in medium lacking phosphate and for resistance to copper and Phloxine B; induced by Mnl1 under weak acid stress
orf19.1287			0.482746		Protein of unknown function; flow model biofilm induced; Spider biofilm induced
orf19.130	VPS15	-0.55586			Protein involved in retrograde endosome-to-Golgi protein transport; required for normal virulence
orf19.1308				1.57829	Predicted membrane transporter, member of the drug:proton antiporter (14 spanner) (DHA2) family, major facilitator superfamily (MFS)
orf19.1309				1.07668	Protein of unknown function
orf19.131.2		-0.405047	-0.37096		Protein of unknown function
orf19.1310				0.538682	Protein of unknown function
orf19.1311	SPO75			0.42352	Protein of unknown function
orf19.132		-0.307324			Protein of unknown function
orf19.1326		-0.392597	-0.494883	-0.359665	Protein of unknown function
orf19.1344		0.907625			Protein of unknown function; fluconazole-induced; Spider biofilm induced
orf19.135	EXO84	-0.39349	-0.43394	-0.363903	Predicted subunit of the exocyst complex, involved in exocytosis; localizes to a crescent on the surface of the hyphal tip
orf19.1350		-0.347478			Protein with a thioredoxin domain; predicted role in cell redox homeostasis; rat catheter and Spider biofilm induced
orf19.1353		-0.430641			Protein of unknown function; repressed by yeast-hypha switch; Ras1-regulated; oral infection induced; mutants defective in damage to oral epithelium; flow model biofilm induced; Spider biofilm induced
orf19.1354	UCF1	-0.37889			Upregulated by cAMP in filamentous growth; induced in high iron, decreased upon yeast-hypha switch; downregulation correlates with clinical fluconazole resistance; Ras1-regulated; Hap43-repressed; flow model biofilm induced
orf19.136	QDR3			0.411504	Predicted membrane transporter, member of the drug:proton antiporter (12 spanner) (DHA1) family, major facilitator superfamily (MFS); Hap43p-repressed gene
orf19.137		-0.440659	-0.369783		Putative transferase involved in phospholipid biosynthesis; induced by alpha pheromone in SpiderM medium
orf19.139	TRA1	-0.296588			Subunit of the NuA4 histone acetyltransferase complex
orf19.1397		0.406545			Protein of unknown function
orf19.1405	PHO13			0.376055	Putative 4-nitrophenylphosphatase; Hap43p-repressed gene; transcription is regulated upon yeast-hyphal switch
orf19.1433		-0.430937			Protein of unknown function; Hap43-repressed; colony morphology-related gene regulation by Ssn6; Spider biofilm induced
orf19.1439	IPK1	-0.497329	-0.338863	-0.367433	Ortholog of S. cerevisiae/S. pombe Ipk1; an inositol pentakisphosphate 2-kinase, a nuclear protein required for synthesis of 1,2,3,4,5,6-hexakisphosphate; Spider biofilm induced
orf19.1479			0.346549		Ortholog of the mitochondria localized S. cerevisiae Pib2 protein of unknown function; has a FYVE zinc finger domain; Spider biofilm induced
orf19.1481	HAP42		0.402484		Predicted transcription factor; possibly an essential gene, disruptants not obtained by UAU1 method
orf19.1486			0.497457		Protein with a life-span regulatory factor domain; regulated by Sef1, Sfu1, and Hap43; flow model biofilm induced; Spider biofilm induced
orf19.1490	MSB2		0.469593	0.387562	Mucin family adhesin-like protein; cell wall damage sensor; required for Cek1 phosphorylation by cell wall stress; Rim101-repressed; activation releases extracellular domain into medium; Spider biofilm induced
orf19.1509	ROD1		0.340533		Protein similar to S. cerevisiae Rod1;a membrane protein with a role in drug tolerance; repressed by Rgt1; mutant is viable
orf19.1600			0.648204	0.364282	Protein of unknown function
orf19.1607	ALR1		0.303412		Putative transporter of divalent cations; hyphal-induced expression; rat catheter biofilm induced
orf19.1614	MEP1	0.884083	0.570753	0.372367	Ammonium permease; Mep1 more efficient permease than Mep2, Mep2 has additional regulatory role; 11 predicted transmembrane regions; low mRNA abundance; hyphal downregulated; flow model biofilm induced
orf19.1653			0.372609	0.372231	Protein of unknown function
orf19.1655.3			0.352964		Protein of unknown function
orf19.1691		-0.579943			Plasma-membrane-localized protein; filament induced; Hog1, ketoconazole, fluconazole and hypoxia-induced; regulated by Nrg1, Tup1, Upc2; induced by prostaglandins; flow model biofilm induced; rat catheter and Spider biofilm repressed
orf19.1715	IRO1	-0.465654	-0.527089	-0.473829	Putative transcription factor; role in iron utilization, pathogenesis; both IRO1 and adjacent URA3 are mutated in strain CAI4; suppresses S. cerevisiae aft1 mutant low-iron growth defect; hyphal-induced; reports differ about iron regulation
orf19.1716	URA3	-0.707866	-0.863121	-0.692107	Orotidine-5'-phosphate decarboxylase; pyrimidine biosynthesis; gene used as genetic marker; decreased expression when integrated at ectopic chromosomal locations can cause defects in hyphal growth and virulence; Spider biofilm repressed
orf19.1727	PMC1		0.397711		Vacuolar calcium P-type ATPase; transcript regulated by calcineurin and fluconazole; mutant shows increased resistance to fluconazole, lithium; increased sensitivity to calcium; Spider biofilm induced
orf19.1770	CYC1		0.445659	0.369337	Cytochrome c; complements defects of S. cerevisiae cyc1 cyc7 double mutant; induced in high iron; alkaline repressed; repressed by nitric oxide; Hap43-dependent repression in low iron; regulated by Sef1, Sfu1
orf19.1795	PUF3		0.46312		Ortholog os S. cerevisiae Puf3; mRNA-binding protein involved in RNA catabolism; mutant is viable
orf19.1842	BUD5		0.353682		Predicted GTP/GDP exchange factor for Rsr1; rat catheter biofilm induced
orf19.1847	ARO10	-0.390073	0.485709		Aromatic decarboxylase; Ehrlich fusel oil pathway of aromatic alcohol biosynthesis; alkaline repressed; protein abundance affected by URA3 expression in CAI-4 strain; Spider biofilm induced
orf19.1862		-0.610588			Possible stress protein; increased transcription associated with CDR1 and CDR2 overexpression or fluphenazine treatment; regulated by Sfu1, Nrg1, Tup1; stationary phase enriched protein; Spider biofilm induced
orf19.1868	RNR22		-0.337125		Putative ribonucleoside diphosphate reductase;colony morphology-related gene regulation by Ssn6; transcript regulated by tyrosol and cell density; Hap43-repressed; Spider biofilm induced
orf19.1887			0.376608	0.358676	Protein of unknown function
orf19.1896	SSC1		0.360991		Heat shock protein; at yeast-form cell surface, not hyphae; antigenic; Gcn4-regulated; induced by amino acid starvation (3-AT) or by adherence to polystyrene; macrophage-repressed; sumoylation target; possibly essential
orf19.1945	AUR1		0.329161		Inositolphosphorylceramide (IPC) synthase; catalyzes the key step in sphingolipid biosynthesis; antifungal drug target; flow model biofilm induced; Spider biofilm induced
orf19.1960	CLN3	-0.34407			G1 cyclin; depletion abolishes budding and causes hyphal growth defects; farnesol regulated, functional in S. cerevisiae; possibly essential (UAU1 method); other biofilm induced; Spider biofilm induced
orf19.1964		0.409853			Protein of unknown function; repressed by fluphenazine treatment; induced by benomyl treatment and in an RHE model; regulated by Nrg1, Tup1
orf19.1978	GIT2	0.357368	0.590907	0.4039	Putative glycerophosphoinositol permease; fungal-specific; repressed by alpha pheromone in SpiderM medium; Hap43-repressed; Spider biofilm induced
orf19.1979	GIT3	0.441666	0.554346		Glycerophosphocholine permease; white cell specific transcript; fungal-specific; alkaline repressed; caspofungin, macrophage/pseudohyphal-repressed; flow model biofilm induced; Spider biofilm induced
orf19.1995	MNN24		0.451166		Alpha-1,2-mannosyltransferase; required for normal cell wall mannan content
orf19.1996	CHA1		0.519062	0.466761	Similar to catabolic ser/thr dehydratases; repressed by Rim101; induced in low iron; regulated on white-opaque switch; filament induced; Tn mutation affects filamentation; flow model biofilm induced; Spider biofilm repressed
orf19.2003	HNM1			0.355828	Putative choline/ethanolamine transporter; mutation confers hypersensitivity to toxic ergosterol analog; colony morphology-related gene regulation by Ssn6; clade-associated gene expression
orf19.2005	REG1		0.439344		Putative protein phosphatase regulatory subunit; Hap43-repressed gene; macrophage/pseudohyphal-induced; possibly regulated upon hyphal formation; flow model biofilm induced
orf19.2006.1	COX17			0.3466	Putative copper metallochaperone; Hap43p-repressed gene; rat catheter biofilm induced; Spider biofilm induced
orf19.2008				0.335508	Protein of unknown function
orf19.2028	MXR1		-0.320999		Putative methionine sulfoxide reductase; Plc1-regulated; induced by human neutrophils, flucytosine; macrophage regulated (gene induced, protein decreased); possibly adherence-induced; Spider biofilm induced
orf19.203	STB3		0.410325		Putative SIN3-binding protein 3 homolog; caspofungin induced; macrophage/pseudohyphal-repressed; rat catheter biofilm induced
orf19.2048			0.713971		Proten of unknown function; transcript positively regulated by Sfu1; Hap43 repressed; Spider biofilm induced
orf19.2076		-0.551468			Protein of unknown function; S. pombe ortholog SPAC7D4.05 encodes a predicted hydrolase; Hap43-repressed; Spider biofilm induced
orf19.2108	SOD6		0.495265	0.344833	Copper- and zinc-containing superoxide dismutase; gene family includes SOD1, SOD4, SOD5, and SOD6; gene may contain an intron; Hap43-repressed; flow model and rat catheter biofilm induced
orf19.2125		-0.448938			Protein of unknown function; GlcNAc-induced protein; Spider biofilm induced; rat catheter biofilm repressed
orf19.2128		-0.419155	-0.511322	-0.425931	Protein of unknown function
orf19.2129		-0.37757			Ortholog of S. cerevisiae Spo71; a meiosis-specific protein required for spore wall formation during sporulation in S. cerevisiae; possibly an essential gene, disruptants not obtained by UAU1 method
orf19.2131			-0.36267		Protein of unknown function
orf19.2132		-0.553162	-0.533722	-0.487277	Protein of unknown function
orf19.2133	LIP4			-0.438606	Secreted lipase, member of a differentially expressed lipase gene family with possible roles in nutrition and/or in creating an acidic microenvironment; expressed more strongly during mucosal infections than during systemic infections
orf19.2135	TSM1	-0.355293	-0.304946		Putative transcription initiation factor TFIID subunit; transcript is upregulated in clinical isolates from HIV+ patients with oral candidiasis; Nrg1-regulated
orf19.2138	ILS1	-0.265401	-0.374349		Putative isoleucyl-tRNA synthetase, the target of drugs including the cyclic beta-amino acid icofungipen/PLD-118/BAY-10-8888 and mupirocin; protein present in exponential and stationary growth phase yeast cultures
orf19.2143		-0.349309	-0.370424		Protein of unknown function
orf19.2146	HAT2	-0.404646	-0.440125	-0.404718	Putative Hat1-Hat2 histone acetyltransferase complex subunit; role in DNA damage repair and morphogenesis; mutations cause constitutive pseudohyphal growth, caspofungin sensitivity; rat catheter and Spider biofilm repressed
orf19.215			0.483531		Component of a complex containing the Tor2p kinase; possible a role in regulation of cell growth; Spider biofilm induced
orf19.2150		-0.399967	-0.491557	-0.349671	Putative ortholog of mammalian electron transfer flavoprotein complex subunit ETF-alpha; Spider biofilm repressed
orf19.2151	NAG6	-0.47981	-0.431133	-0.407119	Protein required for wild-type mouse virulence and wild-type cycloheximide resistance; putative GTP-binding motif; similar to S. cerevisiae Yor165Wp; in gene cluster that encodes enzymes of GlcNAc catabolism; no human or murine homolog
orf19.2154	HXK1	-0.334767	-0.392486	-0.365639	N-acetylglucosamine (GlcNAc) kinase; involved in GlcNAc utilization; required for wild-type hyphal growth and mouse virulence; GlcNAc-induced transcript; induced by alpha pheromone in SpiderM medium
orf19.2158	NAG3			-0.368717	Putative MFS transporter; similar to Nag4; required for wild-type mouse virulence and cycloheximide resistance; in gene cluster that includes genes encoding enzymes of GlcNAc catabolism; Spider biofilm repressed
orf19.2163			-0.350173		Protein of unknown function
orf19.2165			-0.490932		Predicted hydrolase; induced by nitric oxide
orf19.2172	ARA1	-0.415929			D-Arabinose dehydrogenase; dehydro-D-arabinono-1,4-lactone synthesis; active on D-arabinose, L-fucose, L-xylose, L-galactose; inhibited by metal ions, thiol group-specific reagents; induced on polystyrene adherence; Spider biofilm induced
orf19.2175		-0.333305			Putative mitochondrial cell death effector; induced by nitric oxide; Spider biofilm induced; rat catheter biofilm repressed
orf19.2179	SIT1		-0.377368		Transporter of ferrichrome siderophores, not ferrioxamine B; required for human epithelial cell invasion in vitro, not for mouse systemic infection; regulated by iron, Sfu1, Rfg1, Tup1, Hap43; rat catheter and Spider biofilm induced
orf19.2192	GDH2	0.332614			Putative NAD-specific glutamate dehydrogenase; fungal-specific; transcript regulated by Nrg1, Mig1, Tup1, and Gcn4; stationary phase enriched protein; flow model biofilm induced; Spider biofilm induced
orf19.2199	PHO86	0.395119			Putative endoplasmic reticulum protein; possibly adherence-induced
orf19.2241	PST1	-0.514293			Putative 1,4-benzoquinone reductase; hyphal-induced; regulated by Cyr1, Ras1, Efg1, Nrg1, Rfg1, Tup1; Hap43-induced; Spider biofilm induced
orf19.2269		-0.412851	-0.40736		Putative 3-phosphoserine phosphatase; induced by benomyl or in azole-resistant strain that overexpresses MDR1; early-stage flow model biofilm induced; Spider biofilm repressed
orf19.2270	SMF12		0.52346	0.375043	Ortholog of S. cerevisiae Smf1; manganese transporter; Gcn4-regulated; Hap43, alkaline induced; caspofungin repressed; mutants are viable
orf19.2301			-0.376281		Protein of unknown function
orf19.2344	ASR1	-1.35153	-0.58877	-0.620205	Heat shock protein; transcript regulated by cAMP, osmotic stress, ciclopirox olamine, ketoconazole; repressed by Cyr1, Ras1; colony morphology-related regulated by Ssn6; stationary phase enriched; Hap43-induced; Spider biofilm induced
orf19.238	CCP1	-0.39158			Cytochrome-c peroxidase N terminus; Rim101, alkaline pH repressed; induced in low iron or by macrophage interaction; oxygen-induced activity; regulated by Sef1, Sfu1, and Hap43; Spider biofilm induced; rat catheter biofilm repressed
orf19.2382			0.315689		Protein similar to isoleucyl-tRNA synthetase; isoleucyl-tRNA synthetase is the target of drugs including the cyclic beta-amino acid icofungipen/PLD-118/BAY-10-8888 and mupirocin
orf19.2396	IFR2	-0.475359			Zinc-binding dehydrogenase; induced by benomyl, ciclopirox olamine, alpha pheromone, Hap43; regulated by oxidative stress via Cap1, osmotic stress via Hog1; protein present in exponential and stationary phase; rat catheter biofilm repressed
orf19.2415			0.345816		Protein of unknown function
orf19.2445				-0.382714	Putative dicarboxylic amino acid permease; fungal-specific (no human or murine homolog); induced by alpha pheromone in SpiderM medium
orf19.2451	PGA45	0.647392		0.452453	Putative GPI-anchored cell wall protein; repressed in core caspofungin response; Hog1-induced; regulated by Ssn6; Mob2-dependent hyphal regulation; flow model biofilm induced
orf19.2452		0.34518			Protein of unknown function; induced in high iron; repressed in core caspofungin response; ketoconazole-repressed; colony morphology-related gene regulation by Ssn6; possibly subject to Kex2 processing
orf19.2461	PRN4		-0.368851		Protein with similarity to pirins; induced by benomyl treatment; flow model biofilm repressed
orf19.2501	FLC1		0.319623		Protein involved in heme uptake; putative FAD transporter, similar to S. cerevisiae Flc1; regulated by iron; macrophage-induced; mutant defective in filamentous growth; Spider biofilm induced
orf19.251	GLX3	-0.524823	-0.369615		Glutathione-independent glyoxalase; binds human immunoglobulin E; alkaline, fluconazole, Hog1 repressed; hypoxia, oxidative stress via Cap1, Hap43 induced; stationary-phase enriched; rat catheter, Spider biofilm induced
orf19.2529.1				0.357466	Protein of unknown function; Spider biofilm repressed
orf19.2531	CSP37	-0.428149			Hyphal cell wall protein; role in progression of mouse systemic infection; predicted P-loop, divalent cation binding, N-glycosylation sites; expressed in yeast and hyphae; hyphal downregulated; stationary-phase enriched; GlcNAc-induced
orf19.2532	PRS		0.407229		Putative prolyl-tRNA synthetase; monofunctional Class II synthetase; gene is constitutively expressed
orf19.2551	MET6	0.290724			Essential 5-methyltetrahydropteroyltriglutamate-homocysteine methyltransferase (cobalamin-independent methionine synthase); antigenic in murine/human systemic infection; heat shock, estrogen, GCN-induced; Spider biofilm repressed
orf19.2608	ADH5	-0.36844			Putative alcohol dehydrogenase; regulated by white-opaque switch; fluconazole-induced; antigenic in murine infection; regulated by Nrg1, Tup1; Hap43, macrophage repressed, flow model biofilm induced; Spider biofilm induced
orf19.2613	ECM4	-0.313687			Cytoplasmic glutathione S-transferase; regulated by Nrg1, Tup1; induced in core stress response, in cyr1 or ras1 mutant (yeast or hyphal cells); Tn mutation affects filamentous growth; stationary phase enriched; Spider biofilm induced
orf19.2670		-0.379964			Protein of unknown function
orf19.2685	PGA54		0.38353		GPI-anchored protein; Hog1-repressed; induced in cyr1 or efg1 mutant or in hyphae; colony morphology-related gene regulation by Ssn6; induced in RHE model; mRNA binds She3; regulated in Spider biofilms by Tec1, Egf1, Ntd80, Rob1, Brg1
orf19.2686				0.635201	Protein of unknown function
orf19.2737		-0.610442			Carbohydrate kinase domain-containing protein; Spider biofilm induced
orf19.2747	RGT1		0.456629		Zn(II)2Cys6 transcription factor; transcriptional repressor involved in the regulation of glucose transporter genes; ortholog of S. cerevisiae Rgt1; mutants display decreased colonization of mouse kidneys
orf19.2762	AHP1	-0.555612	-0.532537	-0.402252	Alkyl hydroperoxide reductase; immunogenic; fluconazole-induced; amphotericin B, caspofungin, alkaline repressed; core stress response induced; Ssk1/Nrg1/Tup1/Ssn6/Hog1 regulated; flow model biofilm induced; rat catheter biofilm repressed
orf19.2768	AMS1	-0.452189			Putative alpha-mannosidase; transcript regulated by Nrg1; induced during cell wall regeneration; flow model biofilm induced; Spider biofilm induced
orf19.2769		-0.387676			Putative protease B inhibitor; hyphal-induced expression; Cyr1p- and Ras1p-repressed
orf19.2770.1	SOD1		-0.372936		Cytosolic copper- and zinc-containing superoxide dismutase; role in protection from oxidative stress; required for full virulence; alkaline induced by Rim101; induced by human blood; rat catheter, flow model and Spider biofilm repressed
orf19.2771	BEM3		0.390589		Putative GTPase-activating protein (GAP) for Rho-type GTPase Cdc42p; involved in cell signaling pathways that control cell polarity; similar to S. cerevisiae Bem3p
orf19.2809	CTN3		0.484991		Peroxisomal carnitine acetyl transferase; no obvious metabolic, hyphal, virulence defects in Ura+ strain; induced by macrophage engulfment, hyphal growth, starvation, nonfermentable carbon sources; rat catheter, Spider biofilm induced
orf19.2810	AAP1	0.472276			Putative amino acid permease; fungal-specific; possibly essential, disruptants not obtained by UAU1 method; Spider biofilm induced
orf19.2823	RFG1		0.50332		HMG domain transcriptional repressor of filamentous growth and hyphal genes; in Tup1-dependent and -independent pathways; binds DNA; transcript not regulated by oxygen or serum; not responsible for hypoxic repression; Spider biofilm induced
orf19.2839	CIRT4B	-0.48131			Cirt family transposase; transcript repressed in an azole-resistant strain that overexpresses CDR1 and CDR2; Hap43-repressed; flow model biofilm induced
orf19.2841	PGM2	-0.308004			Ortholog of S. cerevisiae Pgm2; induced in planktonic culture; Tye7p-regulated; flow model biofilm induced; rat catheter biofilm repressed
orf19.2846		-0.63098		-0.537474	Protein of unknown function; Hap43-repressed; induced in core caspofungin response; regulated by yeast-hypha switch; Spider biofilm repressed
orf19.2896	SOU1	-0.673425	-0.470546		Enzyme involved in utilization of L-sorbose; has sorbitol dehydrogenase, fructose reductase, and sorbose reductase activities; NAD-binding site motif; transcriptional regulation affected by chromosome 5 copy number; Hap43p-induced gene
orf19.2943.5			0.442638		Protein of unknown function
orf19.2971			0.382032		Protein of unknown function
orf19.2990	XOG1		0.424501	0.370346	Exo-1,3-beta-glucanase; 5 glycosyl hydrolase family member; affects sensitivity to chitin and glucan synthesis inhibitors; not required for yeast-to-hypha transition or for virulence in mice; Hap43-induced; Spider biofilm induced
orf19.3007.2				-0.336106	Protein of unknown function
orf19.3066	ENG1		0.295799		Endo-1,3-beta-glucanase; ortholog of S. cerevisiae Dse4 needed for cell separation; caspofungin, fluconazole repressed; repressed by alpha pheromone in SpiderM medium; flow model biofilm induced; rat catheter biofilm repressed
orf19.3127	CZF1	-0.501987			Transcription factor; regulates white-opaque switch; hyphal growth regulator; expression in S. cerevisiae causes dominant-negative inhibition of pheromone response; required for yeast cell adherence to silicone; Spider biofilm induced
orf19.3139				0.724954	Putative NADP-dependent oxidoreductase; Hap43-repressed; induced by benomyl treatment; oxidative stress-induced via Cap1; rat catheter biofilm repressed
orf19.3150	GRE2	-0.409721	-0.34281	-0.429449	Putative reductase; Nrg1 and Tup1-regulated; benomyl- and hyphal-induced; macrophage/pseudohyphal-repressed; repressed by low iron; possibly involved in osmotic stress response; stationary phase enriched protein; Spider biofilm induced
orf19.3152	AMO2			-0.369474	Protein similar to A. niger predicted peroxisomal copper amino oxidase; mutation confers hypersensitivity to toxic ergosterol analog; F-12/CO2 early biofilm induced
orf19.3153	MSS4		0.288584		Phosphatidylinositol-4-phosphate 5-kinase; activity induced by phosphatidic acid (Pld1 product); macrophage/pseudohyphal-repressed; mRNA binds to She3, localized to yeast cell buds and hyphal tips; Hap43-induced; Spider biofilm induced
orf19.3171	ACH1	0.3788	0.44319	0.365051	Acetyl-coA hydrolase; acetate utilization; nonessential; soluble protein in hyphae; antigenic in human; induced on polystyrene adherence; farnesol-, ketoconazole-induced; no human or murine homolog; stationary phase-enriched protein
orf19.320		-0.69948	-0.437012	-0.493247	Predicted short chain dehydrogenase; Spider biofilm induced
orf19.3208	DAL52			3.34686	Putative allantoate permease; mutant is viable; similar but not orthologous to S. cerevisiae Dal5
orf19.3209	FGR42			-0.377607	Protein lacking an ortholog in S. cerevisiae; transposon mutation affects filamentous growth
orf19.3221	CPA2		0.506232		Putative arginine-specific carbamoylphosphate synthetase; protein enriched in stationary phase yeast cultures; rat catheter biofilm induced; Spider biofilm induced
orf19.323			0.345654		Putative haloacid dehalogenase; localized to plasma membrane
orf19.3256	SLN1		0.325617		Histidine kinase involved in a two-component signaling pathway that regulates cell wall biosynthesis; mutants are sensitive to growth on H2O2 medium; rat catheter and Spider biofilm induced
orf19.33		-0.450678	-0.293352		Predicted ORF from Assembly 19; removed from Assembly 20; restored based on transcription data; similar to orf19.7550
orf19.334			0.739743	0.416014	Protein of unknown function; flow model biofilm induced; Spider biofilm induced; regulated by Sef1, Sfu1, and Hap43
orf19.335			0.403612		Sef1p-, Sfu1p-, and Hap43p-regulated gene
orf19.3360			0.3213		Protein of unknown function; flow model biofilm induced; Spider biofilm induced
orf19.3364			0.439256		Protein of unknown function
orf19.3369	MOH1		0.402289		Ortholog of S. cerevisiae Moh1, essential for staionary phase growth; induced by alpha pheromone in SpiderM medium and by Mnl1 under weak acid stress; possibly essential (UAU1 method); flow model biofilm induced; Spider biofilm induced
orf19.338		-0.303896			Putative glycoside hydrolase; stationary phase enriched protein; Hog1p-downregulated; shows colony morphology-related gene regulation by Ssn6p
orf19.3391	ADK1	-0.444609			Putative adenylate kinase; repressed in hyphae; macrophage-induced protein; adenylate kinase release used as marker for cell lysis; possibly essential (UAU1 method); flow model biofilm induced; rat catheter and Spider biofilm repressed
orf19.3392	DOG1	-0.595225	-0.617681	-0.434509	Putative 2-deoxyglucose-6-phosphatase; haloacid dehalogenase hydrolase/phosphatase superfamily; similar to S. cerevisiae Dog1, Dog2, Hor1, Rhr2; regulated by Nrg1, Tup1; Spider biofilm repressed
orf19.3393		-0.334921	-0.567446	-0.369162	Putative DEAD-box helicase; Hap43-induced; Spider biofilm induced
orf19.3396	HCH1	-0.435995	-0.550455		Ortholog of S. cerevisiae Hch1, a regulator of heat shock protein Hsp90; regulated by Gcn4; induced in response to amino acid starvation (3-aminotriazole treatment); mutants are viable
orf19.3399		-0.402683	-0.468081	-0.424675	Protein of unknown function
orf19.34	GIT1	0.561475			Glycerophosphoinositol permease; involved in utilization of glycerophosphoinositol as a phosphate source; Rim101-repressed; virulence-group-correlated expression
orf19.3400	COQ3	-0.510033	-0.536805	-0.403186	Protein with a predicted role in coenzyme Q biosynthesis; transcriptionally induced by interaction with macrophages; possibly an essential gene, disruptants not obtained by UAU1 method
orf19.3401	CTA1	-0.41399	-0.520859	-0.41864	Protein similar to S. cerevisiae Mos10p, which affects S. cerevisiae filamentous growth; activates transcription in 1-hybrid assay in S. cerevisiae; protein levels increase under weak acid stress; nonessential
orf19.3402	FPG1	-0.392702			Formamidopyrimidine DNA glycosylase, involved in repair of gamma-irradiated DNA; Hap43p-repressed gene
orf19.3405	ZCF18		-0.460706	-0.40059	Putative Zn(II)2Cys6 transcription factor; heterozygous null mutant displays sensitivity to virgineone and decreased colonization of mouse kidneys
orf19.3407	RAD18		-0.415582	-0.374217	Putative transcription factor with zinc finger DNA-binding motif; Hap43p-repressed gene
orf19.3409	SEC12	-0.412309	-0.501668	-0.42684	Putative guanyl-nucleotide exchange factor; induced in high iron; Hap43-repressed
orf19.3411				-0.529026	Protein of unknown function
orf19.3412	ATG15		-0.363103	-0.383519	Putative lipase; fungal-specific (no human or murine homolog); Hap43p-repressed gene
orf19.3414	SUR7	-0.389073		-0.36171	Protein required for normal cell wall, plasma membrane, cytoskeletal organization, endocytosis; localizes to eisosome subdomains of plasma membrane; four transmembrane motifs; mutant shows ectopic, chitin-rich cell wall; fluconazole-induced
orf19.3415.1	RPL32	-0.401083	-0.542614		Component of the large (60S) ribosomal subunit; Spider biofilm repressed
orf19.3417	ACF2	-0.550235	-0.646518	-0.552206	Putative endo-1,3-beta-glucanase; fungal-specific (no human or murine homolog)
orf19.3423	TIF3	-0.275496	-0.444985		Putative translation initiation factor; genes encoding ribosomal subunits, translation factors, and tRNA synthetases are downregulated upon phagocytosis by murine macrophage
orf19.3426	ANB1	-0.395229	-0.495438	-0.365784	Translation initiation factor eIF-5A; repressed in hyphae vs yeast cells; downregulated upon phagocytosis by murine macrophage; Hap43-induced; GlcNAc-induced protein; Spider biofilm repressed
orf19.3427				-0.409775	Protein of unknown function
orf19.3428		-0.313945			Protein of unknown function; flow model biofilm induced
orf19.3430		-0.37145			Plasma membrane-associated protein; physically interacts with TAP-tagged Nop1p
orf19.3433	OYE23	-0.516215		-0.645219	Putative NAPDH dehydrogenase; induced by nitric oxide, benomyl; oxidative stress-induced via Cap1; Hap43p-repressed; rat catheter biofilm induced
orf19.3438				-0.338413	Protein of unknown function
orf19.3439			-0.373788	-0.517818	Protein of unknown function; Cyr1-repressed; rat catheter and Spider biofilm induced
orf19.344				0.34597	Protein of unknown function; upregulated by fluphenazine treatment or in an azole-resistant strain that overexpresses CDR1 and CDR2; transcript possibly regulated by Tac1
orf19.3441	FRP6	-0.353389			Putative ammonia transport protein; regulated by Nrg1 and Tup1; regulated by Ssn6; induced by human neutrophils
orf19.3442		-0.470711	-0.478172	-0.414134	Putative oxidoreductase; Hap43-repressed gene
orf19.3443	OYE2	-0.602312	-0.512214	-0.557649	Putative NAPDH dehydrogenase; induced by nitric oxide; Spider biofilm induced
orf19.3445	HOC1	-0.440154	-0.460497	-0.433074	Protein with similarity to mannosyltransferases; similar to S. cerevisiae Hoc1p and C. albicans Och1p
orf19.3446		-0.429267	-0.390085		Protein of unknown function
orf19.3447		-0.420408	-0.365681	-0.424649	Protein of unknown function
orf19.3448		-0.462071			Protein of unknown function; ketoconazole-repressed
orf19.3449		-0.342241			Protein of unknown function
orf19.3450.1				-0.408802	Protein of unknown function
orf19.3453			-0.363511		Protein of unknown function
orf19.3455		-0.448678		-0.349184	Putative mitochondrial inner membrane magnesium transporter; possibly an essential gene, disruptants not obtained by UAU1 method
orf19.3456		-0.708398	-0.633993	-0.585543	Protein with a predicted serine/threonine kinase and tyrosine kinase domain; possibly an essential gene, disruptants not obtained by UAU1 method
orf19.3457	SWD3	-0.497163	-0.449329	-0.402846	Protein of unknown function
orf19.3458		-0.514014	-0.603033	-0.446865	Protein of unknown function
orf19.3459		-0.518471	-0.47074	-0.471157	Putative serine/threonine/tyrosine (dual-specificity) kinase; disruptants not obtained by UAU1 method
orf19.3460		-0.726845		-0.516184	Protein of unknown function; mRNA binds She3; transcript regulated upon yeast-hypha switch; induced in oralpharyngeal candidasis
orf19.3462	SAR1	-0.464289	-0.533635	-0.40067	Functional homolog of S. cerevisiae Sar1; which is required for ER-to-Golgi protein transport; binds GTP; similar to small GTPase superfamily proteins; gene has intron; Hap43-induced; rat catheter biofilm repressed
orf19.3463		-0.372941	-0.510516	-0.348322	Putative GTPase; role in 60S ribosomal subunit biogenesis; Spider biofilm induced
orf19.3465	RPL10A	-0.338229	-0.481597		Predicted ribosomal protein; downregulated upon phagocytosis by murine macrophages; Hap43-induced; Spider biofilm repressed
orf19.3467	SEC27	-0.457339	-0.412203	-0.35345	Protein of unknown function
orf19.3469		-0.433445		-0.331995	S. cerevisiae ortholog Stb1 has a role in regulation of MBF-specific transcription at Start; induced in a cyr1 null mutant; Spider biofilm induced
orf19.3473		-0.355599	-0.381678	-0.396191	Protein of unknown function
orf19.3474	IPL1			-0.406456	Putative Aurora kinase; Hap43-induced; induced during planktonic growth; possibly an essential gene, disruptants not obtained by UAU1 method
orf19.3476	HRR25	-0.272284			Predicted protein serine/threonine kinase; Spider biofilm induced
orf19.3477		-0.390815	-0.439239		Putative pseudouridine synthase; predicted role in snRNA pseudouridine synthesis, tRNA pseudouridine synthesis; Spider biofilm induced
orf19.3478	NIP7	-0.45306	-0.583894	-0.385327	Putative nucleolar protein with role in ribosomal assembly; hyphal-induced; Hap43-induced; Spider biofilm induced
orf19.3480		-0.447622			Protein of unknown function
orf19.3481		-0.303192			Putative mitochondrial ATP-dependent RNA helicase of the DEAD-box family, transcription is activated in the presence of elevated CO2
orf19.3482		-0.489007	-0.533076	-0.524263	Protein of unknown function
orf19.3483		-0.346423			Putative phosphatidyl glycerol phospholipase C; Plc1-regulated; flow model biofilm induced; Spider biofilm induced
orf19.3496	CHC1	-0.432688	-0.36022	-0.37178	Clathrin heavy chain; subunit of the major coat protein; role in intracellular protein transport and endocytosis; flow model and rat catheter biofilm repressed
orf19.3498				-0.345722	Protein of unknown function
orf19.3501		-0.408676		-0.40286	S. cerevisiae ortholog Pxl1 localizes to sites of polarized growth and is required for selection and/or maintenance of polarized growth sites; Hog1p-repressed
orf19.3503		-0.505147		-0.55381	Protein of unknown function
orf19.3504	RPL23A		-0.415043		Ribosomal protein; downregulated upon phagocytosis by murine macrophage; Hap43-induced; sumoylation target; Spider biofilm repressed
orf19.3506	DBR1			-0.347233	Debranchase; homozygous mutant accumulates lariat intermediates of mRNA splicing; rat catheter biofilm repressed
orf19.3507	MCR1	-0.546543	-0.468973	-0.387759	NADH-cytochrome-b5 reductase; soluble in hyphae; alkaline downregulated; farnesol, ketoconazole or flucytosine induced; protein present in exponential and stationary growth phase yeast; YNB biofilm induced; rat catheter biofilm repressed
orf19.3508		-0.60148	-0.434211	-0.458633	Putative protein of unknown function; stationary phase enriched protein
orf19.3529	ABP2			0.331376	Putative alpha-actinin-like protein; induced by alpha pheromone in SpiderM medium
orf19.3548.1	WH11	-0.376654			White-phase yeast transcript; expression in opaques increases virulence/switching; mutant switches as WT; Hap43, hypoxia, ketoconazol induced; required for RPMI biofilm; Bcr1-induced in RPMI a/a biofilm; rat catheter, Spider biofilm induced
orf19.3563		0.440654			Protein of unknown function
orf19.3575	CDC19		-0.267295		Pyruvate kinase at yeast cell surface; Gcn4/Hog1/GlcNAc regulated; Hap43/polystyrene adherence induced; repressed by phagocytosis/farnesol; hyphal growth role; stationary phase enriched; flow model biofilm induced; Spider biofilm repressed
orf19.3603	MFG1		0.394206		Regulator of filamentous growth; required for biofilm formation, virulence; interacts with Flo8 and Mss11
orf19.3618	YWP1		0.300962		Secreted yeast wall protein; possible role in dispersal in host; mutation increases adhesion and biofilm formation; propeptide; growth phase, phosphate, Ssk1/Ssn6/Efg1/Efh1/Hap43 regulated; mRNA binds She3; flow and Spider biofilm repressed
orf19.3642	SUN41	-0.433334	-0.48445	-0.442046	Cell wall glycosidase; role in biofilm formation and cell separation; possibly secreted; hypoxia, hyphal induced; caspofungin repressed; Efg1, Cph1 regulated; O-glycosylated, possible Kex2 substrate; 5'-UTR intron; Spider biofilm induced
orf19.3643				-0.416335	Protein of unknown function; Hap43-repressed gene
orf19.3644		-0.405008	-0.382214	-0.406246	Protein of unknown function; Cyr1-repressed; rat catheter and Spider biofilm induced
orf19.3646	CTR1	-0.313786	0.332497		Copper transporter; transcribed in low copper; induced Mac1, Tye7, macrophage interaction, alkaline pH via Rim101; 17-beta-estradiol repressed; complements S. cerevisiae ctr1 ctr3 copper transport mutant; flow model/Spider biofilm induced
orf19.3647	SEC8	-0.461642	-0.46126	-0.368563	Predicted subunit of the exocyst complex, involved in exocytosis; localizes to a crescent on the surface of the hyphal tip
orf19.3649		-0.636079	-0.764157	-0.543558	Protein of unknown function
orf19.3651	PGK1	-0.805335	-0.645072	-0.485848	Phosphoglycerate kinase; localizes to cell wall and cytoplasm; antigenic in murine/human infection; flow model biofilm, Hog1-, Hap43-, GCN-induced; repressed upon phagocytosis; repressed in Spider biofilms by Bcr1, Ndt80, Rob1, Brg1
orf19.3653	FAT1		-0.42435		Predicted enzyme of sphingolipid biosynthesis; upregulated in biofilm
orf19.3656	COX15	-0.384809			Cytochrome oxidase assembly protein; transcript regulated by Nrg1 and Tup1; alkaline repressed; Hap43-repressed; early-stage flow model biofilm induced; Spider biofilm repressed
orf19.3658				-0.380516	Protein of unknown function
orf19.3659		-0.517253	-0.418155		Putative CTD phosphatase; role in dephosphorylation of RNA polymerase II C-terminal domain, transcription from RNA polymerase II promoter; flow model biofilm induced
orf19.3660		-0.448117	-0.53988	-0.394868	Protein of unknown function
orf19.3664	HSP31	0.612004	1.40336	0.876075	Putative 30 kda heat shock protein; repressed during the mating process; rat catheter biofilm induced
orf19.3668	HGT2	0.321704			Putative MFS glucose transporter; 20 member C. albicans glucose transporter family; 12 probable membrane-spanning segments; expressed in rich medium with 2% glucose; rat catheter and Spider biofilm induced
orf19.3669	SHA3		0.458597	0.333576	Putative ser/thr kinase involved in glucose transport; Tn mutation affects filamentous growth; fluconazole-induced; ketoconazole-repressed; induced in by alpha pheromone in SpiderM; possibly essential; flow model biofilm induced
orf19.367	CNH1	0.317157			Na+/H+ antiporter; required for wild-type growth, cell morphology, and virulence in a mouse model of systemic infection; not transcriptionally regulated by NaCl; fungal-specific (no human or murine homolog)
orf19.3670	GAL1		0.331025	0.33877	Galactokinase; galactose, Mig1, Tup1, Hap43 regulated; fluconazole, ketoconazole-induced; stationary phase enriched protein; GlcNAc-induced protein; farnesol, hypoxia-repressed in biofilm; rat catheter and Spider biofilm induced
orf19.3672	GAL10			0.377837	UDP-glucose 4-epimerase; galactose utilization; mutant has cell wall defects and increased filamentation; GlcNAc-, fluconazole- and ketoconazole-induced; stationary phase enriched protein; rat catheter and flow model biofilm induced
orf19.3675	GAL7		0.313385	0.434378	Putative galactose-1-phoshphate uridyl transferase; downregulated by hypoxia, upregulated by ketoconazole; macrophage/pseudohyphal-repressed
orf19.3682	CWH8	-0.32283			Putative dolichyl pyrophosphate (Dol-P-P) phosphatase; ketoconazole-induced; expression is increased in a fluconazole-resistant isolate; clade-associated gene expression; Hap43p-induced gene
orf19.3707	YHB1	-0.632876			Nitric oxide dioxygenase; acts in nitric oxide scavenging/detoxification; role in virulence in mouse; transcript activated by NO, macrophage interaction; Hap43, hypha repressed; mRNA binds She3
orf19.3733	IDP2		0.774804	0.63563	Isocitrate dehydrogenase; white-opaque switch regulated; morphology-regulation by Ssn6; protein in exponential and stationary phase yeast; Hap43-repressed; Spider biofilm repressed by Bcr1, Tec1, Ndt80, Rob1, Brg1; Spider biofilm induced
orf19.3740	PGA23	-0.664873			Putative GPI-anchored protein of unknown function; Rim101-repressed; Cyr1-regulated; colony morphology-related gene regulation by Ssn6
orf19.3770	ARG8		0.421841		Putative acetylornithine aminotransferase; Gcn2, Gcn4 regulated; rat catheter biofilm induced; Spider biofilm induced
orf19.3793			0.408921		Protein of unknown function; mRNA binds She3; regulated by Nrg1; upregulated in a cyr1 or ras1 mutant
orf19.3803	MNN22		0.356173		Alpha-1,2-mannosyltransferase; required for normal cell wall mannan; regulated by Tsa1, Tsa1B at 37 deg; repressed in core stress response; NO, Hog1 induced; confers sensitivity to cell wall perturbing agents; Spider biofilm repressed
orf19.3839	SAP10			-0.33402	Secreted aspartyl protease; roles in adhesion, virulence (RHE model), cell surface integrity; distinct specificity from Sap9; at cell membrane and wall; GPI-anchored; induced in low iron; Tbf1-activated; Spider biofilm induced
orf19.3844	MRP8		-0.370014		Mitochondrial ribosomal protein; ortholog of S. cerevisiae Mrp8; transcript induced in hyphal form; mutant is viable; flow model and rat catheter biofilm repressed
orf19.385	GCV2	0.479768	0.409301	0.442129	Glycine decarboxylase P subunit; protein of glycine catabolism; repressed by Efg1; Hog1-induced; induced by Rim101 at acid pH; transcript induced in elevated CO2; stationary phase enriched protein
orf19.3854			0.387097		Ortholog of S. cerevisiae Sat4; amphotericin B induced; clade-associated gene expression; Spider biofilm induced
orf19.3869			0.318519		Protein of unknown function; regulated by Tsa1, Tsa1B in minimal media at 37 degrees C; shows colony morphology-related gene regulation by Ssn6; Spider biofilm induced
orf19.3888	PGI1	-0.291053			Glucose-6-phosphate isomerase; enzyme of glycolysis; antigenic; Efg1-regulated; induced upon adherence to polystyrene; repressed by phagocytosis, human neutrophils; flow model biofilm induced; rat catheter and Spider biofilm repressed
orf19.3895	CHT2	0.453349	0.410876		GPI-linked chitinase; required for normal filamentous growth; repressed in core caspofungin response; fluconazole, Cyr1, Efg1, pH-regulated; mRNA binds She3 and is localized to yeast-form buds and hyphal tips; Spider biofilm repressed
orf19.3932		-0.556212		-0.366542	Predicted RNA binding protein; stationary phase enriched; induced in core caspofungin response; induced by nitric oxide independent of Yhb1; repressed in ssr1 null; ketoconazole, hypoxia induced; Spider biofilm induced
orf19.3932.1		-0.530061		-0.509385	Protein of unknown function
orf19.3988			1.53885	0.986652	Putative adhesin-like protein; induced by Mnl1 under weak acid stress; rat catheter and Spider biofilm induced
orf19.4056	BRG1		0.293355		Transcription factor; recruits Hda1 to hypha-specific promoters; Tn mutation affects filamentation; Hap43-repressed; Spider and flow model biofilm induced; required for Spider biofilm formation; Bcr1-repressed in RPMI a/a biofilms
orf19.4066			0.358337		Putative glycerol-3-phosphate acyltransferase; Hog1-repressed
orf19.4082	DDR48	-0.705309	-0.345096		Immunogenic stress-associated protein; filamentation regulated; induced by benomyl/caspofungin/ketoconazole or in azole-resistant strain; Hog1, farnesol, alkaline repressed; stationary phase enriched; Spider, flow model biofilm induced
orf19.4110			0.373581		Protein of unknown function
orf19.4192	CDC14		-0.404511	-0.39087	Protein involved in exit from mitosis and morphogenesis; ortholog of S. cerevisiae Cdc14p, which is a dual-specificity phosphatase and cell-cycle regulator; suppresses S. cerevisiae cdc15-lyt1, dbf2-2, and (partially) tem1 mutant phenotypes
orf19.4192.1		-0.473731	-0.596324	-0.367626	Protein of unknown function
orf19.4193		-0.465943	-0.467681		Protein of unknown function
orf19.4194		-0.500768	-0.384484	-0.359812	Putative TFIIH complex subunit; possibly an essential gene, disruptants not obtained by UAU1 method
orf19.4195.1	FCA1	-0.488285	-0.612027		Cytosine deaminase; enzyme of pyrimidine salvage; functional homolog of S. cerevisiae Fcy1p; mutation is associated with resistance to flucytosine (5-FC) in a clinical isolate; hyphal downregulated; gene has intron
orf19.4201	NHX1		-0.348451		Protein similar to S. cerevisiae Nhx1p, which is an Na+/H+ exchanger required for intracellular sequestration of Na+
orf19.4203		-0.47922	-0.370544		Protein of unknown function
orf19.4204		-0.380999	-0.318736		Protein of unknown function
orf19.4206		-0.43673	-0.470525	-0.366129	Protein of unknown function
orf19.4207				-0.378895	Predicted ORF from Assembly 19; removed from Assembly 20; restored based on comparative genome analysis
orf19.4208	RAD52	-0.44362	-0.496299	-0.518372	Required for homologous DNA recombination, repair of UV- or MMS-damaged DNA, telomere length, UV-induced LOH; constitutive expression, MMS-induced; weakly complements S. cerevisiae rad52 mutant; slow growth, increased white-to-opaque switch
orf19.4209		-0.519646	-0.578225	-0.482783	Protein of unknown function
orf19.4211			-0.44286		Multicopper oxidase; for growth in low iron, prostaglandin E2 synthesis; ketoconazole/caspofungin/amphotericin B repressed; Sef1/Sfu1/Hap43 regulated; reports differ if functional homolog of ScFet3; rat catheter and Spider biofilm induced
orf19.4213				-0.3386	Putative iron transport multicopper oxidase precursor; flucytosine induced; caspofungin repressed
orf19.4215	FET34	-0.338437	-0.579204	-0.332373	Multicopper ferroxidase; induced by low iron, ciclopirox olamine, ketoconazole, hypoxia; alkaline induced by Rim101; repressed in fluconazole-resistant isolate; Sfu1, Hog1 repressed; complements S. cerevisiae fet3; Spider biofilm induced
orf19.4246		-0.583299	-0.339462		Protein with similarity to S. cerevisiae Ykr070w; Tn mutation affects filamentation; Hog1-repressed; colony morphology-related gene regulation by Ssn6p; induced during cell wall regeneration; possibly essential
orf19.4255	ECM331	-0.500317	-0.738996	-0.474825	GPI-anchored protein; mainly at plasma membrane, also at cell wall; Hap43, caspofungin-induced; Plc1-regulated; Hog1, Rim101-repressed; colony morphology-related regulated by Ssn6; induced by ketoconazole and hypoxia
orf19.4274	PUT1		0.406535		Putative proline oxidase; alkaline upregulated by Rim101; flow model biofilm induced; Spider biofilm induced
orf19.4309	GRP2	-0.292606			Methylglyoxal reductase; regulation associated with azole resistance; induced in core stress response or by oxidative stress via Cap1, fluphenazine, benomyl, by Hap43 or with long term fluconazole treatment; Spider biofilm induced
orf19.4317	GRE3	-0.325609			Putative D-xylose reductase; antigenic in murine systemic infection; soluble protein in hyphae; induced by farnesol, macrophage interaction and by Mnl1 under weak acid stress; stationary-phase enriched protein; Spider biofilm induced
orf19.4369			0.357843		Ortholog of S. cerevisiae Spp41; protein involved in negative regulation of expression of spliceosome components PRP4 and PRP3 in S. cerevisiae; mutants are viable
orf19.4384	HXT5	-0.493051			Putative sugar transporter; induced by ciclopirox olamine; Snf3-induced; alkaline repressed; colony morphology-related gene regulation by Ssn6; possibly essential gene
orf19.4393	CIT1		0.605223	0.390096	Citrate synthase; induced by phagocytosis; induced in high iron; Hog1-repressed; Efg1-regulated under yeast, not hyphal growth conditions; present in exponential and stationary phase; Spider biofilm repressed; rat catheter biofilm induced
orf19.4432	KSP1		0.39613		Putative serine/threonine protein kinase; mRNA binds She3 and is localized to hyphal tips; mutation confers hypersensitivity to amphotericin B
orf19.4436	GPX3	-0.540218			Putative glutathione peroxidase involved in Cap1p-dependent oxidative stress response, required for Cap1p oxidation in response to H2O2; planktonic growth-induced
orf19.4438	RME1		0.709142		Zinc finger protein; controls meiosis in S. cerevisae; white-specific transcript; upregulation correlates with clinical development of fluconazole resistance; Upc2-regulated in hypoxia; flow model biofilm induced; Spider biofilm repressed
orf19.4443	YPD1		-0.482568		Phosphohistidine intermediate protein in a phosphorelay signal transduction pathway; residue His69 is the phosphoacceptor histidine; predicted to be soluble and cytosolic; functional homolog of S. cerevisiae Ypd1p
orf19.4445			0.423263	0.351292	Protein of unknown function; Plc1p-regulated; expression induced early upon infection of reconstituted human epithelium (RHE), while expression of the C. dubliniensis ortholog is not; mutant is viable; Spider biofilm induced
orf19.4450.1			0.585871		Protein conserved among the CTG-clade; 2 adjacent upstream SRE-1 elements; highly up-regulated in cecum-grown cells in a Cph2-dependent manner; Hap43-repressed; rat catheter, Spider and flow model biofilm induced
orf19.4456	GAP4		0.270787		Putative amino acid permease; hyphal induced; regulated by Hap43, Gcn2 and Gcn4; colony morphology-related gene regulation by Ssnp; detected at plasma membrane of yeast and germ tube by mass spec; Spider biofilm induced
orf19.4457	BNI4		0.328505		Protein required for wild-type cell wall chitin distribution, morphology, hyphal growth; not essential; similar to S. cerevisiae Bni4p (targeting subunit for Glc7p phosphatase, involved in bud-neck localization of chitin synthase III)
orf19.4475	KTR4	-0.429724			Mannosyltransferase; induced during cell wall regeneration; fungal-specific (no human or murine homolog); Bcr1-repressed in RPMI a/a biofilms
orf19.4476		-0.497539		-0.514253	Protein with a NADP-dependent oxidoreductase domain; transcript induced by ketoconazole; rat catheter and Spider biofilm induced
orf19.4477	CSH1	-0.74895	-0.461121	-0.619707	Aldo-keto reductase; role in fibronectin adhesion, cell surface hydrophobicity; regulated by temperature, growth phase, benomyl, macrophage interaction; azole resistance associated; Spider biofilm induced; rat catheter biofilm repressed
orf19.4526	HSP30		1.7884	1.06286	Putative heat shock protein; fluconazole repressed; amphotericin B induced; Spider biofilm induced; rat catheter biofilm induced
orf19.4527	HGT1	0.333048	0.347354		High-affinity MFS glucose transporter; induced by progesterone, chloramphenicol, benomyl; likely essential for growth; protein newly produced during adaptation to the serum; rat catheter and Spider biofilm induced
orf19.4530.1		-0.339771			Protein of unknown function; regulated by Nrg1, Tup1; Spider and flow model biofilm induced
orf19.4555	ALS4	-0.694713	-0.643193		GPI-anchored adhesin; role in adhesion, germ tube induction; growth, temperature regulated; expressed during infection of human buccal epithelial cells; repressed by vaginal contact; biofilm induced; repressed during chlamydospore formation
orf19.4557		-0.386816			Protein of unknown function
orf19.4565	BGL2		-0.308977		Cell wall 1,3-beta-glucosyltransferase; mutant has cell-wall and growth defects, but wild-type 1,3- or 1,6-beta-glucan content; antigenic; virulence role in mouse systemic infection; rat catheter biofilm induced
orf19.4583		0.49832			Protein with a mitochondrial carrier protein domain; possibly an essential gene, disruptants not obtained by UAU1 method; Spider biofilm repressed
orf19.4593	RGA2		0.362856		Putative GTPase-activating protein (GAP) for Rho-type GTPase Cdc42; involved in cell signaling pathways controlling cell polarity; induced by low-level peroxide stress; flow model biofilm induced
orf19.4599	PHO89	0.79813	0.693278	0.400618	Putative phosphate permease; transcript regulated upon white-opaque switch; alkaline induced by Rim101; possibly adherence-induced; F-12/CO2 model, rat catheter and Spider biofilm induced
orf19.4609				0.489951	Putative dienelactone hydrolase; protein abundance is affected by URA3 expression in the CAI-4 strain background; protein present in exponential and stationary growth phase yeast cultures; rat catheter biofilm repressed
orf19.4630	CPA1		0.357248		Putative carbamoyl-phosphate synthase subunit; alkaline repressed; rat catheter, Spider and flow model biofilm induced
orf19.4645	BEM1		0.379849		Protein required for wild-type budding, hyphal growth, and virulence in a mouse systemic infection; suppresses pseudohyphal and filamentous growth defects of various S. cerevisiae mutants and heat sensitivity of S. cerevisiae cdc24-4 mutant
orf19.4655	OPT6	-0.473622			Putative oligopeptide transporter; fungal-specific (no human or murine homolog); expression of OPT6, OPT7, or OPT8 does not suppress defect of mutant lacking Opt1p, Opt2p, and Opt3p; alleles are nonidentical
orf19.4664	NAT4			-0.371757	Putative histone acetyltransferase; involved in regulation of white-opaque switch; early-stage flow model biofilm induced; Spider biofilm induced
orf19.4666		-0.383328	-0.469282	-0.450409	Protein of unknown function; hyphal-induced expression, regulated by Cyr1, Ras1, Efg1; Spider biofilm induced
orf19.467	WOR3	0.589604	0.959787	0.996023	Transcription factor; modulator of white-opaque switch; induced in opaque cells; promoter bound by Wor1; overexpression at 25 degr shifts cells to opaque state; deletion stabilizes opaque cells at higher temperatures; Spider biofilm induced
orf19.4674.1	CRD2	-0.495765			Metallothionein; for adaptation to growth in high copper; basal transcription is cadmium-repressed; Ssn6 regulated; complements copper sensitivity of an S. cerevisiae cup1 mutant; regulated by Sef1, Sfu1, and Hap43; Spider biofilm induced
orf19.4679	AGP2	-0.530749			Amino acid permease; hyphal repressed; white-opaque switch regulated; induced in core caspofungin response, during cell wall regeneration, by flucytosine; regulated by Sef1, Sfu1, and Hap43; rat catheter and Spider biofilm induced
orf19.4682	HGT17			-0.385332	Putative MFS family glucose transporter; 20 members in C. albicans; 12 probable membrane-spanning segments; induced at low (0.2%, compared to 2%) glucose in rich media; Spider biofilm induced
orf19.4688	DAG7	-0.514158	-0.426246		Secretory protein; a-specific, alpha-factor induced; mutation confers hypersensitivity to toxic ergosterol analog; fluconazole-induced; induced during chlamydospore formation in C. albicans and C. dubliniensis
orf19.4698	PTC8		0.386936		Predicted type 2C protein phosphatase, ser/thr-specific; required for hyphal growth; transcript induced by stress; flow model biofilm induced; Spider biofilm induced
orf19.4716	GDH3		0.318291		NADP-glutamate dehydrogenase; Nrg1, Plc1 regulated; hypha, hypoxia, Efg1-repressed; Rim101-induced at pH 8; GlcNAc, ciclopirox, ketoconazole induced; exp and stationary phase protein; Spider biofilm repressed; rat catheter biofilm induced
orf19.4752	MSN4		0.414959		Zinc finger transcription factor; similar to S. cerevisiae Msn4, but not a significant stress response regulator in C. albicans; partly complements STRE-activation defect of S. cerevisiae msn2 msn4 double mutant; flow model biofilm induced
orf19.4773	AOX2	0.528695	0.966188		Alternative oxidase; cyanide-resistant respiration; induced by antimycin A, oxidants; growth; Hap43, chlamydospore formation repressed; rat catheter, Spider biofilm induced; regulated in Spider biofilms by Bcr1, Tec1, Ndt80, Brg1
orf19.4775	CTA8		0.36202		Essential transcription factor, mediates heat shock transcriptional induction; in the absence of heat stress, Cta8p levels are modulated by growth temperature to regulate basal expression of genes involved in protein folding
orf19.4777	DAK2	-0.577327			Putative dihydroxyacetone kinase; repressed by yeast-hypha switch; fluconazole-induced; caspofungin repressed; protein enriched in stationary phase yeast cultures; flow model biofilm induced; rat catheter and Spider biofilm repressed
orf19.4779				0.47444	Putative transporter; slightly similar to the Sit1p siderophore transporter; Gcn4p-regulated; fungal-specific; induced by Mnl1p under weak acid stress
orf19.4784	CRP1		0.631489	0.358495	Copper transporter; CPx P1-type ATPase; mediates Cu resistance; similar to Menkes and Wilson disease proteins; copper-induced; Tbf1-activated; suppresses Cu sensitivity of S. cerevisiae cup1 mutant; flow model biofilm induced
orf19.4788	ARG5,6		0.443991		Arginine biosynthetic enzyme; processed in S. cerevisiae into 2 polypeptides with acetylglutamate kinase (Arg6) activity and acetylglutamate-phosphate reductase (Arg5) activity; Gcn4 regulated; alkaline repressed; Spider biofilm induced
orf19.48	RPM2		0.436922		Mitochondrial RNase P subunit; roles in nuclear transcription, cytoplasmic and mitochondrial RNA processing, mitochondrial translation; virulence-group-correlated expression; likely essential (UAU1 method); rat catheter biofilm induced
orf19.4818			0.417588		Protein of unknown function; Spider biofilm induced
orf19.4864		-0.365368			Protein of unknown function
orf19.4898		-0.459132	-0.31985		Putative protein of unknown function; induced by prostaglandins
orf19.4899	GCA1	-0.467413			Extracellular/plasma membrane-associated glucoamylase; expressed in rat oral infection; regulated by carbohydrates, pH, galactose; promotes biofilm matrix formation; flow model biofilm induced; Bcr1 repressed in RPMI a/a biofilms
orf19.4906			0.390112		Putative adhesin-like protein; positively regulated by Tbf1; Spider biofilm induced
orf19.4907			0.771119		Putative protein of unknown function; Hap43p-repressed gene; increased transcription is observed upon fluphenazine treatment; possibly transcriptionally regulated by Tac1p; induced by nitric oxide; fungal-specific (no human/murine homolog
orf19.4909	CBK1		0.312366		Ser/Thr kinase of cell wall integrity pathway; mutants show abnormal morphology and aggregation; Mob2p associated; required for wild-type hyphal growth and transcriptional regulation of cell-wall-associated genes
orf19.4914.1	BLP1	-0.518482			Protein of unknown function, serum-induced
orf19.4929			0.34117		Protein of unknown function
orf19.4932			0.343641		Protein of unknown function
orf19.4940				0.33556	Putative histidine permease; fungal-specific (no human or murine homolog); Hap43p-induced gene
orf19.4941	TYE7			0.335291	bHLH transcription factor; control of glycolysis; required for biofilm formation; hyphally regulated by Cph1, Cyr1; flucytosine, Hog1 induced; amphotericin B, caspofungin repressed; induced in flow model biofilm and planktonic cultures
orf19.4943	PSA2	-0.679928		-0.355965	Mannose-1-phosphate guanyltransferase; Hap43, macrophage-repressed; stationary phase enriched protein; Spider biofilm induced; rat catheter biofilm repressed
orf19.4949			-0.311039		Protein of unknown function
orf19.4980	HSP70	-0.372717			Putative hsp70 chaperone; role in entry into host cells; heat-shock, amphotericin B, cadmium, ketoconazole-induced; surface localized in yeast and hyphae; antigenic in host; farnesol-downregulated in biofilm; Spider biofilm induced
orf19.5005	OSM2		0.37834		Putative mitochondrial fumarate reductase; regulated by Ssn6p, Gcn2p, and Gcn4p; Hog1p-downregulated; stationary phase enriched protein; Hap43p-repressed gene
orf19.5025	MET3		-0.429948		ATP sulfurlyase; sulfate assimilation; repressed by Met, Cys, Sfu1, or in fluconazole-resistant isolate; Hog1, caspofungin, white phase-induced; induced on biofilm formation, even in presence of Met and Cys; Spider, F-12/CO2 biofilm induced
orf19.5031	SSK1	-0.323078			Response regulator of two-component system; role in oxidative stress response, cell wall biosynthesis, virulence, hyphal growth on solid media; expressed in hyphae and yeast; peroxisomal targeting sequence (PTS1); Spider biofilm induced
orf19.5032	SIM1		-0.341556		Adhesin-like protein; involved in cell wall maintenance, redundant with Sun41; possibly secreted; macrophage-repressed; repressed by Rim101, Cyr1, Ras1; Spider biofilm induced
orf19.5045	PTP2	-0.392082			Predicted protein tyrosine phosphatase; involved in regulation of MAP kinase Hog1 activity; induced by Mnl1 under weak acid stress; rat catheter and Spider biofilm induced
orf19.5054		-0.327045			Putative quinolinate phosphoribosyl transferase, involved in NAD biosynthesis; Hap43p-repressed gene
orf19.5079	CDR4		0.569205		Putative ABC transporter superfamily; fluconazole, Sfu1, Hog1, core stress response induced; caspofungin repressed; fluconazole resistance not affected by mutation or correlated with expression; rat catheter and flow model biofilm induced
orf19.5125				-0.351335	Protein of unknown function; induced by ketoconazole; Spider, F-12/CO2 and flow model biofilm induced
orf19.5158		-0.49918			Protein with similarity to a human gene associated with colon cancer and to orf19.5158; regulated by Gcn4, Cyr1; induced by amino acid starvation; macrophage-induced protein, macrophage-repressed; Spider biofilm induced
orf19.5163	SFI1		0.351045		Putative centrin-binding protein; predicted role in spindle pole body duplication; induced by alpha pheromone in SpiderM medium; essential for growth
orf19.5227		-0.432473			Chaperone component; involved in assembly of alpha subunits into the 20S proteasome; flow model biofilm induced
orf19.5285	PST3			0.343565	Putative flavodoxin; YNB biofilm induced; stationary phase enriched protein; rat catheter and Spider biofilm repressed
orf19.5293		0.346034			Protein of unknown function
orf19.5305	RHD3	0.530009	0.378799		GPI-anchored yeast-associated cell wall protein; induced in high iron; clade-associated gene expression; not essential for cell wall integrity; fluconazole-repressed; flow model and Spider biofilm repressed
orf19.5337	UBC15	0.444941			Putative E2 ubiquitin-conjugating enzyme
orf19.5342.2				-0.360676	Protein of unknown function; protein newly produced during adaptation to the serum
orf19.5383	PMA1	0.465098	0.433886	0.402826	Plasma membrane H(+)-ATPase; highly expressed, comprises 20-40% of total plasma membrane protein; levels increase at stationary phase transition; fluconazole induced; caspofungin repressed; upregulated in RHE model; Spider biofilm repressed
orf19.54	RHD1	-0.351137	-0.355141	-0.436515	Putative beta-mannosyltransferase required for the addition of beta-mannose to the acid-labile fraction of cell wall phosphopeptidomannan; 9-gene family memebr; regulated on yeast-hypha and white-opaque switches; Spider biofilm repressed
orf19.5417	DOT5	-0.333969	-0.310822		Putative nuclear thiol peroxidase; alkaline downregulated; sumoylation target; Spider and flow model biofilm induced
orf19.542	HXK2	-0.31591			Hexokinase II; antigenic in humans; repressed by human neutrophils; Efg1-regulated; fluconazole-induced; gene regulation by Ssn6; present in exponential and stationary growth phase; flow model biofilm induced; Spider biofilm repressed
orf19.5431		-0.477328			Protein of unknown function; Hap43-repressed; Spider biofilm induced
orf19.5455		0.433201			Protein of unknown function
orf19.5510			-0.333639		Protein of unknown function
orf19.5514				-0.455151	Ortholog of S. pombe SPCC550.08, an N-acetyltransferase; transcript induced during growth in the mouse cecum
orf19.5515		-0.367223			Protein of unknown function
orf19.5516		-0.466658	-0.429703		Protein of unknown function
orf19.5517			-0.598834	-0.366396	Similar to alcohol dehydrogenases; induced by benomyl treatment, nitric oxide; induced in core stress response; oxidative stress-induced via Cap1; Spider biofilm repressed
orf19.5518		-0.509063	-0.502143	-0.333332	Protein of unknown function; Spider biofilm induced
orf19.5519	GCV1	-0.525619	-0.441907		Putative T subunit of glycine decarboxylase; transcript negatively regulated by Sfu1; Spider biofilm repressed
orf19.5521	ISA1	-0.519107			Putative mitochondrial iron-sulfur protein; alkaline repressed; induced in high iron; regulated by Sef1, Sfu1, Hap43; Spider biofilm induced
orf19.5522		-0.572477	-0.512373		Protein of unknown function
orf19.5525		-0.820587	-0.621555	-0.484383	Putative oxidoreductase; protein levels affected by URA3 expression in CAI-4 strain background; Efg1, Efh1 regulated; Rgt1-repressed; protein present in exponential and stationary growth phase yeast; rat catheter biofilm repressed
orf19.5526	SEC20	-0.662725	-0.566312	-0.492437	Essential protein; similar to S. cerevisiae Sec20p; depletion causes membrane accumulation and drug sensitivity; expression regulated by growth phase; O-mannosylation regulates proteolysis; does not complement S. cerevisiae sec20-1 mutant
orf19.5530	NAB3		-0.364633	-0.335529	Putative nuclear polyadenylated RNA-binding protein; flucytosine repressed
orf19.5531	CDC37	-0.508856	-0.475787	-0.417724	Chaperone for Crk1p; interacts with Crk1p kinase domain and with Sti1p; putative phosphorylation site at Ser14; functional homolog of S. cerevisiae Cdc37p; likely to be essential for growth; regulated by Gcn2p and Gcn4p
orf19.5533		-0.352704			Protein of unknown function
orf19.5534			-0.371715	-0.404467	Protein with a predicted role in mitotic spindle elongation, vesicle-mediated transport; flow model biofilm induced
orf19.5535			-0.384828		Predicted membrane transporter, member of the anion:cation symporter (ACS) family, major facilitator superfamily (MFS)
orf19.5539		-0.60943	-0.494095	-0.409501	Protein of unknown function
orf19.5541			-0.305128		Protein with similarity to S. pombe Nrd1p; transcription induced upon induction of hyphal growth; regulated by Cph1p, Efg1p, Cph2p; low-level expression; alkaline upregulated; fungal-specific (no human or murine homolog)
orf19.5544	SAC6	-0.570165	-0.522194	-0.506597	Fimbrin; actin filament bundling protein; transcript regulated by Nrg1 and Mig1; protein level decreases in stationary phase
orf19.5547		-0.398567	-0.389606		Protein of unknown function; Hap43-repressed gene
orf19.5548	LYS14			-0.33944	Zn(II)2Cys6 transcription factor; has similarity to S. cerevisiae Lys14, which is a transcription factor involved in the regulation of lysine biosynthesis genes
orf19.5550	MRT4	-0.400915	-0.643389	-0.347513	Putative mRNA turnover protein; Hap43-induced; mutation confers hypersensitivity to tubercidin (7-deazaadenosine); rat catheter biofilm induced
orf19.5551	MIF2	-0.440834	-0.397964	-0.390961	Centromere-associated protein; similar to CENP-C proteins; Cse4p and Mif2p colocalize at C. albicans centromeres
orf19.5552		-0.504476	-0.457894	-0.433959	Putative transcriptional regulator of ribonucleotide reductase genes; Spider biofilm induced
orf19.5553		-0.623498	-0.583926	-0.466421	Protein of unknown function
orf19.5555		-0.405613	-0.31817		Protein of unknown function
orf19.5558	RBF1		0.365033		Transcription factor; glutamine-rich activation domain; binds RPG-box DNA sequences; predominantly nuclear; mutation causes accelerated induction of filamentous growth; antigenic during human oral infection; Sko1p-repressed
orf19.5559	RAV2	-0.483399	-0.466703	-0.347148	Protein similar to S. cerevisiae Rav2; a regulator of (H+)-ATPase in vacuolar membrane; transposon mutation affects filamentous growth
orf19.5561	STE23		-0.451787	-0.388779	Ortholog of S. cerevisiae Ste23 metalloprotease; role in N-terminal processing of pro-a-factor to the mature form; Tn mutation affects filamentous growth; Spider biofilm induced
orf19.5563	RNH1	-0.386078	-0.632256	-0.396453	Ribonuclease H (RNAse H); hyphal-induced; flucytosine induced; similar to orf19.5564 (see Locus History); possibly essential (UAU1 method); rat catheter biofilm induced; flow model biofilm repressed
orf19.5564		-0.435506	-0.530859		Protein of unknown function
orf19.5566		-0.395565	-0.463792		Protein of unknown function
orf19.5567	POP4	-0.367809	-0.430575		Ortholog of S. cerevisiae Pop4; a subunit of both RNase MRP and nuclear RNase P; filament induced; regulated by Nrg1, Tup1; likely essential, based on UAU1 strategy; rat catheter and Spider biofilm induced
orf19.5568	VPS51			-0.353214	Protein with a role in vacuolar function; null mutant has defect in damaging oral epithelial and vascular endothelial cells; required for normal hyphal growth and stress resistance; induced in presence of host oral or vascular cells
orf19.5569		-0.389501	-0.352904	-0.372369	Protein of unknown function
orf19.5574		-0.549923	-0.52145	-0.460209	Protein of unknown function
orf19.5578				-0.333324	Protein of unknown function
orf19.5579				-0.366842	Protein with a predicted double-strand break repair domain; Hap43-repressed gene
orf19.5580	TEL1	-0.447976	-0.336437	-0.36989	Protein of unknown function
orf19.5584	PEP3	-0.504273	-0.466436	-0.399452	Peptidase; activity useful for strain identification by multilocus enzyme electrophoresis (MLEE); clade-associated gene expression
orf19.5585	SAP5			-0.42304	Secreted aspartyl proteinase; sap4,5,6 triple null defective in utilization of protein as N source; virulence role effected by URA3; expressed during infection; mRNA localized to hyphal tip via She3; rat catheter and Spider biofilm induced
orf19.5586			-0.419145	-0.458203	Protein of unknown function
orf19.5587		-0.5835		-0.532526	Protein of unknown function; transcript is upregulated in clinical isolates from HIV+ patients with oral candidiasis
orf19.5595	SHE3	-0.559589	-0.589027	-0.568056	mRNA-binding protein that localizes specific mRNAs to daughter yeast cells and to hyphal tips; required for normal filamentation and host epithelial cell damage; ortholog of S. cerevisiae She3 but target mRNAs differs
orf19.5596		-0.422085			Protein of unknown function
orf19.5597	POL5	-0.409565	-0.408559		Putative DNA Polymerase phi; F-12/CO2 early biofilm induced
orf19.5597.1			-0.340368		Protein of unknown function
orf19.5599	MDL2	-0.375277	-0.326217	-0.339843	Putative mitochondrial, half-size MDR-subfamily ABC transporter
orf19.5601				-0.39067	Protein of unknown function
orf19.5604	MDR1			-0.550677	Plasma membrane MDR/MFS multidrug efflux pump; methotrexate is preferred substrate; overexpression in drug-resistant clinical isolates confers fluconazole resistance; repressed in young biofilms; rat catheter biofilm induced
orf19.5607		-0.482824	-0.428057		Protein of unknown function
orf19.5608		-0.400046	-0.463292		RNA polymerase III subunit; Spider biofilm induced
orf19.5612	BMT4	-0.446407	-0.700582	-0.631879	Beta-mannosyltransferase; for elongation of beta-mannose chains on the acid-labile fraction of cell wall phosphopeptidomannan; 9-gene family member; regulated by Tsa1, Tsa1B; flow model biofilm induced; rat catheter biofilm repressed
orf19.5614		-0.905101	-0.831107	-0.731395	Putative ribonuclease H1; possibly an essential gene, disruptants not obtained by UAU1 method; flow model biofilm induced; Spider biofilm induced
orf19.5615	AYR2	-0.401159	-0.328617		Putative NADPH-dependent 1-acyl dihydroxyacetone phosphate reductase; shows colony morphology-related gene regulation by Ssn6p
orf19.5617		-0.325972			Protein of unknown function
orf19.5618		-0.629902	-0.441241	-0.469819	Protein of unknown function
orf19.5619		-0.53785	-0.416596	-0.462503	Protein of unknown function; induced by alpha pheromone in SpiderM medium; Spider biofilm induced
orf19.5620		-0.822197	-0.674852	-0.531005	Stationary phase enriched protein; Gcn4-regulated; induced by amino acid starvation (3-AT), benomyl or in azole-resistant strain that overexpresses MDR1; flow model biofilm induced; rat catheter biofilm repressed; overlaps orf19.5621
orf19.5621		-0.561456	-0.401202	-0.418277	Putative protein of unknown function; mutation confers hypersensitivity to amphotericin B; overlaps orf19.5621
orf19.5622	GLC3	-0.944224	-0.940013	-0.824336	Putative 1,4-glucan branching enzyme; fluconazole-induced; colony morphology-related gene regulation by Ssn6; stationary phase enriched protein
orf19.5623	ARP4	-0.53958	-0.511245	-0.424365	Subunit of the NuA4 histone acetyltransferase complex
orf19.5626		-0.69703	-0.450568	-0.483093	Protein of unknown function; Plc1-regulated; induced by Mnl1 under weak acid stress; flow model biofilm induced
orf19.5627		-0.528023	-0.5193	-0.435827	S. cerevisiae ortholog Hek2/Khd1 is a putative RNA binding protein involved in the asymmetric localization of ASH1 mRNA; Hap43-induced gene
orf19.5629	QCR7	-0.479076	-0.448555		Putative ubiquinol-cytochrome-c reductase, subunit 7; Hap43p-repressed gene
orf19.5630	APA2	-0.457403	-0.38959		Putative ATP adenylyltransferase II; regulated by Gcn4; repressed by amino acid starvation (3-AT); induced by prostaglandins; Hap43-repressed; Spider biofilm repressed
orf19.5634	FRP1	0.486871			Ferric reductase; alkaline-induced by Rim101; iron-chelation-induced by CCAAT-binding factor; fluconazole-repressed; ciclopirox-, hypoxia-, Hap43-induced; colony morphology-related regulation by Ssn6; Spider and flow model biofilm induced
orf19.5635	PGA7	0.367348			GPI-linked hyphal surface antigen; induced by ciclopirox olamine, ketoconazole, Rim101 at pH 8; Hap43, fluconazole; flow model biofilm induced; Spider biofilm induced; required for RPMI biofilm; Bcr1-induced in a/a biofilm
orf19.5636	RBT5	0.350169			GPI-linked cell wall protein; hemoglobin utilization; Rfg1, Rim101, Tbf1, Fe regulated; Sfu1, Hog1, Tup1, serum, alkaline pH, antifungal drugs, geldamycin repressed; Hap43 induced; required for RPMI biofilms; Spider biofilm induced
orf19.5686		-0.53606			Protein of unknown function; Spider biofilm induced
orf19.5701		-0.47927			Protein of unknown function
orf19.5702		-0.414813			Protein of unknown function
orf19.5704		-0.310817			Protein of unknown function
orf19.5705	NAM2	-0.362769			Mitochondrial leucyl-tRNA synthetase
orf19.5711			-0.375287		Putative phosphatidylinositol transfer protein; possibly an essential gene, disruptants not obtained by UAU1 method
orf19.5713	YMX6			1.10903	Putative NADH dehydrogenase; macrophage-downregulated gene; induced by nitric oxide; rat catheter biofilm induced
orf19.5718		-0.553404	-0.556177	-0.580852	Protein of unknown function
orf19.5720				-0.33931	Predicted membrane transporter, member of the monocarboxylate porter (MCP) family, major facilitator superfamily (MFS); ketoconazole or caspofungin repressed; Spider biofilm induced
orf19.5723	POX1		-0.433098	-0.354052	Predicted acyl-CoA oxidase; regulated upon white-opaque switch; upregulated upon phagocytosis; Spider biofilm induced
orf19.5727		-0.491462			Protein of unknown function
orf19.5728				0.619021	Putative cytochrome P450; Spider biofilm induced
orf19.5729	FGR17	-0.723938	-0.575179	-0.573302	Putative DNA-binding transcription factor; has zinc cluster DNA-binding motif; lacks an ortholog in S. cerevisiae; transposon mutation affects filamentous growth; Hap43p-repressed gene
orf19.5731	PAD1		-0.471741	-0.361377	Putative phenylacrylic acid decarboxylase; repressed by Rgt1p
orf19.5732	NOG2	-0.360105	-0.388873	-0.359688	Putative nucleolar GTPase; repressed by prostaglandins; Hap43-induced, rat catheter and Spider biofilm induced
orf19.5734	POP2	-0.52589	-0.481058	-0.447197	Component of the Ccr4-Pop2 mRNA deadenylase; heterozygous null mutant exhibits resistance to parnafungin and cordycepin in the C. albicans fitness test
orf19.5735	CDC50	-0.374172	-0.460273	-0.389097	Putative endosomal protein; induced by Mnl1p under weak acid stress
orf19.5736	ALS5	-0.510903		-0.359154	ALS family adhesin; highly variable; expression in S. cerevisiae causes adhesion to human epithelium, endothelium or ECM, endothelial invasiveness by endocytosis and, at high abundance, ECM-induced aggregation; can form amyloid fibrils
orf19.5742	ALS9	-0.631765	-0.395186	-0.463462	ALS family cell-surface glycoprotein; expressed during infection of human epithelial cells; confers laminin adhesion to S. cerevisiae; highly variable; putative GPI-anchor; Hap43-repressed
orf19.5746	ALA1	-0.38136	-0.428872	-0.378148	Alanyl-tRNA synthetase; translational regulation generates cytoplasmic and mitochondrial forms; Gcn4p-regulated; repressed by amino acid starvation (3-AT); translation-related genes downregulated upon phagocytosis by murine macrophages
orf19.5747		-0.426319			Protein of unknown function
orf19.5749	SBA1	-0.511016	-0.4315	-0.348141	Similar to co-chaperones; induced in high iron; farnesol-, heavy metal (cadmium) stress-induced; protein level decreases in stationary phase cultures; Hap43-repressed
orf19.5750	SHM2	-0.286921	-0.447437		Cytoplasmic serine hydroxymethyltransferase; complements glycine auxotrophy of S. cerevisiae shm1 shm2 gly1-1 mutant; antigenic; farnesol-upregulated in biofilm; stationary-phase enriched protein; rat catheter and Spider biofilm repressed
orf19.5751	ORM1	-0.396577	-0.333129	-0.351487	Putative endoplasmic reticulum membrane protein; Hap43p-repressed gene; mutation confers hypersensitivity to aureobasidin A
orf19.5752		-0.416195	-0.468427	-0.457533	Protein of unknown function
orf19.5754		-0.4775			Putative membrane protein with a predicted role in zinc ion homeostasis; Hap43-induced; fluconazole-induced; rat catheter and Spider biofilm induced
orf19.5757		-0.609985	-0.508462	-0.506833	Protein of unknown function
orf19.5758	SAL6		-0.32924		Putative protein phosphatase of the Type 1 family; serine/threonine-specific; similar to S. cerevisiae Ppq1; mutant has virulence defect; Spider biofilm induced
orf19.5760	IHD1		0.43156		GPI-anchored protein; alkaline, hypha-induced; regulated by Nrg1, Rfg1, Tup1 and Tsa1, Tsa1B in minimal media at 37; oralpharyngeal candidasis induced ; Spider biofilm induced; regulated in Spider biofilms by Tec1, Efg1, Ndt80, Rob1, Brg1
orf19.5763		-0.631643	-0.518363	-0.451497	Protein of unknown function
orf19.5764	SKI8	-0.517508	-0.625193	-0.497997	Protein of unknown function
orf19.5765	NUP82	-0.594468	-0.572717	-0.500194	Linker nucleoporin of the nuclear pore complex; role in mRNA andexport from nucleus, protein import into nucleus, ribosomal large subunit export from nucleus, ribosomal small subunit export from nucleus; rat catheter biofilm repressed
orf19.5767		-0.56551	-0.478988	-0.391548	Protein of unknown function
orf19.5768	SNF4	-0.555372	-0.562375	-0.500381	Transcription factor; ortholog of S. cerevisiae Snf4; caspofungin repressed; transposon mutation affects filamentation
orf19.5771	PBP2	-0.379612	-0.457171	-0.362581	Putative RNA binding protein; transcript regulated by Nrg1, Mig1, and Tup1
orf19.5772		-0.401226	-0.392285	-0.336108	Protein of unknown function
orf19.5773		-0.556392	-0.519858	-0.472449	Putative dipeptidyl-peptidase III; protein detected by mass spec in exponential and stationary phase cultures; Hog1p-induced; clade-associated gene expression
orf19.5784	AMO1	0.690475			Putative peroxisomal copper amine oxidase
orf19.5785				0.715539	Protein of unknown function; upregulated in a cyr1 or ras1 null mutant; induced by nitric oxide
orf19.5806	ALD5			0.375578	NAD-aldehyde dehydrogenase; decreased expression in fluconazole-resistant isolate, or in hyphae; biofilm induced; fluconazole-downregulated; protein abundance is affected by URA3 expression in the CAI-4 strain; stationary phase enriched
orf19.5818	SUR2	-0.364616			Putative ceramide hydroxylase; predicted enzyme of sphingolipid biosynthesis; regulated by Tsa1, Tsa1B under H2O2 stress conditions; Spider and flow model biofilm induced
orf19.5820	UGA6	-0.552402		-0.335779	Putative GABA-specific permease; decreased transcription is observed upon benomyl treatment or in an azole-resistant strain that overexpresses MDR1
orf19.5843	SRR1	-0.457406			Two-component system response regulator; involved in stress response; Plc1-regulated; upregulated in cyr1 null mutant; flow model biofilm induced; Spider biofilm induced
orf19.5863		-0.625172		-0.412141	Protein of unknown function
orf19.5867	WSC1		0.462757		Putative cell wall component; transcript upregulated in cyr1 mutant (yeast or hyphae); Spider and flow model biofilm induced
orf19.5908	TEC1		0.400097		TEA/ATTS transcription factor; white cell pheromone response, hyphal gene regulation; required for Spider and RPMI biofilm formation; regulates BCR1; Cph2 regulated transcript; alkaline, rat catheter, Spider, flow model biofilm induced
orf19.5949	FAS2	0.306239			Alpha subunit of fatty-acid synthase; required for virulence in mouse systemic infection and rat oropharyngeal infection models; regulated by Efg1; fluconazole-induced; amphotericin B repressed; flow model and Spider biofilm repressed
orf19.5960	NCE102		0.412314		Non classical protein export protein; localized to plasma membrane; Hap43-induced gene; flow model biofilm induced; Spider biofilm induced
orf19.5989			-0.338423		Putative cleavage factor I subunit; required for the cleavage and polyadenylation of pre-mRNA 3' ends; Spider biofilm repressed
orf19.5992	WOR2		0.377406		Zn(II)2Cys6 transcription factor; regulator of white-opaque switching; required for maintenance of opaque state; Hap43-induced
orf19.6003		0.547339	0.7192	0.504811	Protein of unknown function; role in intracellular signal transduction; Spider biofilm induced
orf19.6065		-0.357297			RNA polymerase II holoenzyme/mediator subunit; regulated by Mig1, Tup1; amphotericin B, caspofungin repressed; protein present in exponential and stationary growth phase yeast; Hap43-repressed; Spider biofilm repressed
orf19.6073	HMX1	0.670064		0.364578	Heme oxygenase; utilization of hemin iron; transcript induced by heat, low iron, or hemin; repressed by Efg1; induced by low iron; upregulated by Rim101 at pH 8; Hap43-induced; Spider and flow model biofilm induced
orf19.6077				-0.366585	Putative protein of unknown function; shows colony morphology-related gene regulation by Ssn6p
orf19.6078	POL93		0.539993	0.375825	Predicted ORF in retrotransposon Tca8 with similarity to the Pol region of retrotransposons encoding reverse transcriptase, protease and integrase; downregulated in response to ciclopirox olamine; F-12/CO2 early biofilm induced
orf19.6079			0.466414	0.36457	Predicted ORF in retrotransposon Tca8 with similarity to the Gag region encoding nucleocapsid-like protein; repressed by ciclopirox olamine; filament induced; regulated by Rfg1, Tup1; overlaps orf19.6078.1
orf19.6081	PHR2		-0.580479		Glycosidase; role in vaginal not systemic infection (low pH not neutral); low pH, high iron, fluconazole, Hap43-induced; Rim101-repressed at pH8; rat catheter biofilm induced; Bcr1-repressed in RPMI a/a biofilms
orf19.610	EFG1		0.339849		bHLH transcription factor; required for white-phase cell type, RPMI and Spider biofilm formation, hyphal growth, cell-wall gene regulation; roles in adhesion, virulence; Cph1 and Efg1 have role in host cytokine response; binds E-box
orf19.6116	GLK4	-0.392825			Putative glucokinase; decreased expression in hyphae compared to yeast-form cells
orf19.6139	FRE7		0.714344		Copper-regulated cupric reductase; repressed by ciclopirox olamine or 17-beta-estradiol; induced by alkaline conditions or interaction with macrophage; Spider biofilm induced
orf19.6140	FRE30		0.592112		Protein with similarity to ferric reductases; downregulated in response to amphotericin B, estradiol, or ciclopirox olamine, and upregulated by interaction with macrophage; un-merged from orf19.6139 in a revision of Assembly 21
orf19.6141	HGT16	0.49854			Putative glucose transporter of the major facilitator superfamily; the C. albicans glucose transporter family comprises 20 members; 12 probable membrane-spanning segments; gene has intron; expressed in rich medium with 2% glucose
orf19.6165	KGD1	0.317196	0.295016		Putative 2-oxoglutarate dehydrogenase; regulated by Efg1 under yeast but not hyphal growth conditions; transcript induced in an RHE model of oral candidiasis; stationary phase enriched protein; Hap43-repressed; rat catheter biofilm induced
orf19.6197	DHH1	0.396243	0.474809	0.409765	Putative RNA helicase
orf19.6202	RBT4	-0.914266	-0.770346	-0.680704	Pry family protein; required for virulence in mouse systemic/rabbit corneal infections; not filamentation; mRNA binds She3, is localized to hyphal tips; Hap43-induced; in both yeast and hyphal culture supernatants; Spider biofilm induced
orf19.6229	CAT1	-0.422617		-0.456309	Catalase; resistance to oxidative stress, neutrophils, peroxide; role in virulence; regulated by iron, ciclopirox, fluconazole, carbon source, pH, Rim101, Ssn6, Hog1, Hap43, Sfu1, Sef1, farnesol, core stress response; Spider biofilm induced
orf19.6245		-0.395156			Protein of unknown function; regulated by osmotic stress via Hog1 and oxidative stress (Hog1- and Cap1-independent); induced by alpha pheromone in SpiderM medium; Spider biofilm induced
orf19.6276			0.363207		Protein of unknown function; rat catheter biofilm repressed
orf19.6311		0.653199			Protein of unknown function; Hap43-induced; rat catheter and Spider biofilm induced
orf19.6318				0.42648	Protein of unknown function
orf19.6322	ARD	-0.422401	-0.478526		D-arabitol dehydrogenase, NAD-dependent (ArDH); enzyme of D-arabitol and D-arabinose catabolism; D-arabitol is a marker for active infection in humans; rat catheter and Spider biofilm induced
orf19.6324	VID27	-0.292907	-0.454579	-0.331948	Protein similar to S. cerevisiae Vid27p; transposon mutation affects filamentous growth; mutation confers hypersensitivity to toxic ergosterol analog; fungal-specific (no human or murine homolog)
orf19.6326			-0.373693		Protein of unknown function
orf19.6327	HET1	-0.457582	-0.556527	-0.448917	Putative sphingolipid transfer protein; involved in localization of glucosylceramide which is important for virulence; Spider biofilm repressed
orf19.6328		-0.415317	-0.455119	-0.35743	Putative protein of the mitochondrial intermembrane space; predicted role in acetate utilization and gluconeogenesis; Spider biofilm repressed
orf19.6329			-0.422592	-0.430617	Protein of unknown function; opaque-specific transcript; fluconazole-repressed; induced in cyr1 mutant and in oralpharyngeal candidasis; Spider biofilm induced
orf19.6336	PGA25	-0.407685	-0.386182		Putative GPI-anchored adhesin-like protein; fluconazole-downregulated; induced in oralpharyngeal candidasis; Spider biofilm induced
orf19.6337	TLO13		-0.530738	-0.363876	Member of a family of telomere-proximal genes of unknown function; may be spliced in vivo; overlaps orf19.6337.1, which is a region annotated as blocked reading frame
orf19.6341			-0.341924	-0.34745	Protein of unknown function
orf19.638	FDH1		0.662572	0.452745	Formate dehydrogenase; oxidizes formate to CO2; Mig1 regulated; induced by macrophages; fluconazole-repressed; repressed by Efg1 in yeast, not hyphal conditions; stationary phase enriched; rat catheter and Spider biofilm induced
orf19.6385	ACO1	0.279148	0.364944		Aconitase; induced in high iron; 2 upstream CCAAT motifs; amino acid starvation (3-AT), amphotericin B, phagocytosis, farnesol induced; Hap43, fluconazole-repressed; Gcn4-regulated; antigenic in infection; flow and Spider biofilm repressed
orf19.6387	HSP104		0.364471		Heat-shock protein; roles in biofilm and virulence; complements chaperone, prion activity in S. cerevisiae; guanidine-insensitive; heat shock/stress induced; repressed in farnesol-treated biofilm; sumoylation target; Spider biofilm induced
orf19.6408		0.47456			Putative DnaJ-like heat shock/chaperone; Hap43-repressed; Spider and F-12/CO2 biofilm induced
orf19.6459	DPP3	-0.447039	-0.367232	-0.47619	Protein similar to S. cerevisiae pyrophosphate phosphatase Dpp1; required for farnesol biosynthesis; repressed by 17-beta-estradiol, ethynyl estradiol; Spider biofilm induced
orf19.6481	YPS7		0.365651		Putative aspartic-type endopeptidase with limited ability to degrade alpha pheromone; mutants show increased sensitivity to alpha pheromone
orf19.6489	FMP45		0.543435		Predicted membrane protein induced during mating; mutation confers hypersensitivity to toxic ergosterol analog, to amphotericin B; alkaline repressed; repressed by alpha pheromone in SpiderM medium; rat catheter, Spider biofilm induced
orf19.655	PHO84		0.57838	0.41787	High-affinity phosphate transporter; transcript regulated by white-opaque switch; Hog1, ciclopirox olamine or alkaline induced; caspofungin, stress repressed; upregulated in RHE model; Spider and flow model biofilm induced, Hap43-induced
orf19.657	SAM2	0.303446			S-adenosylmethionine synthetase; localizes to surface of hyphae, not yeast cells; alkaline, Hog1-induced; farnesol-downregulated; F-12/CO2 early biofilm induced; Spider biofilm repressed
orf19.6577	FLU1			0.626581	Multidrug efflux pump of the plasma membrane; MDR family member of the MFS (major facilitator superfamily) of transporters; involved in histatin 5 efflux; fungal-specific (no human/murine homolog)
orf19.6595	RTA4	-0.491093			Protein similar to S. cerevisiae Rsb1p, involved in fatty acid transport; transposon mutation affects filamentous growth; alkaline downregulated; caspofungin induced; possibly an essential gene; Hap43p-repressed
orf19.6601.1	YKE2	-0.409617			Possible heterohexameric Gim/prefoldin protein complex subunit; role in folding alpha-tubulin, beta-tubulin, and actin; transcript induced by yeast-to-hypha switch; regulated by Nrg1, Tup1; Spider and flow model biofilm induced
orf19.6604		-0.379791			Ortholog of S. cerevisiae Pba1 that is involved in 20S proteasome assembly; upregulated in a cyr1 null mutant; contains a 5' UTR intron
orf19.6637		-0.357325			Predicted glycosyl hydrolase; hypoxia induced; flow model biofilm induced
orf19.6639			0.370184		Ortholog of S. cerevisiae Mdm36; mitochondrial distribution and morphology protein; Hap43-repressed gene
orf19.6640	TPS1	-0.554935			Trehalose-6-phosphate synthase; role in hyphal growth and virulence in mouse systemic infection; induced in presence of human neutrophils; macrophage/pseudohyphal-repressed after 16h; stationary phase enriched protein; Hap43-repressed
orf19.6656			0.343388		Spermidine transporter; induced in strains from HIV patients with oral candidiasis; alkaline repressed; amphotericin B induced; colony morphology regulated by Ssn6; reduced oral epithelial cell damage by mutant; Spider biofilm induced
orf19.6658		-0.430988	-0.421274	-0.410499	Stationary phase enriched protein; predicted ORF from Assembly 19; removed from Assembly 20; subsequently reinstated in Assembly 21 based on comparative genome analysis
orf19.6688			0.443337		Protein of unknown function; expression decreases by benomyl treatment or in an azole-resistant strain overexpressing MDR1; Spider biofilm induced
orf19.670.2		0.473695		0.623523	Protein of unknown function; hypoxia, Hap43-repressed; ketoconazole induced; induced in oralpharyngeal candidasis; 16h flow model biofilm repressed, late-stage flow model biofilm induced; rat catheter and Spider biofilm induced
orf19.6705			0.505248		Putative guanyl nucleotide exchange factor with Sec7 domain; required for normal filamentous growth; regulated by yeast-hyphal switch; filament induced; regulated by Nrg1, Tup1, Mob2, Hap43; mRNA binds She3; Spider biofilm induced
orf19.6720			-0.307644		P-Loop domain-containing protein of unknown function; transposon mutation affects filamentous growth; Spider biofilm induced
orf19.6724	FUM12		0.316914		Putative fumarate hydratase; enzyme of citric acid cycle; fluconazole, Efg1 repressed; induced in high iron; protein present in exponential and stationary growth phase
orf19.6734	TCC1		0.348831		Putative transcription factor/corepressor; regulation of filamentation and virulence; interacts with Tup1; regulates hypha-specific gene expression; contains 4 tetratricopeptide repeat (TPR) motifs; flucytosine repressed; Tbp1-induced
orf19.675			0.329278		Cell wall protein; induced in core stress response and core caspofungin response; iron-regulated; amphotericin B, ketoconazole, and hypoxia induced; regulated by Cyr1, Ssn6; induced in oralpharyngeal candidasis; Spider biofilm repressed
orf19.6770			0.410872		protein with ENTH Epsin domain, N-terminal; Spider biofilm repressed
orf19.6782	BMT1		0.424995		Beta-mannosyltransferase, required for addition of the 1st beta-mannose residue to acid-stable fraction of cell wall phosphopeptidomannan; 9-gene family member; mutants induce higher levels of inflammatory cytokines in mouse dendritic cells
orf19.6783			0.305112		Putative geranylgeranyltransferase regulatory component
orf19.6805			0.407198		Protein of unknown function; Spider biofilm induced
orf19.6816		-0.60561	-0.369953		Putative xylose and arabinose reductase; flow model biofilm induced; Spider biofilm repressed
orf19.6824	TRY6		0.646579		Helix-loop-helix transcription factor; regulator of yeast form adherence; required for yeast cell adherence to silicone substrate; Spider and F-12/CO2 biofilm induced; repressed by alpha pheromone in SpiderM medium
orf19.6834.10	TAR1		0.626554	-0.58931	Ortholog of S. cerevisiae Tar1p; Transcript Antisense to Ribosomal RNA; encoded within the 25S rRNA gene on the opposite strand; induced by Tbf1
orf19.684		-0.361924	-0.369709	-0.341692	Putative transcription factor with zinc finger DNA-binding motif; heterozygous null mutant exhibits hypersensitivity to parnafungin and cordycepin in the C. albicans fitness test
orf19.6844	ICL1		0.445894		Isocitrate lyase; glyoxylate cycle enzyme; required for virulence in mice; induced upon phagocytosis by macrophage; farnesol regulated; Pex5-dependent peroxisomal localization; stationary phase enriched; rat catheter, Spider biofilm induced
orf19.6852.1		-0.441247			Protein of unknown function; Spider biofilm induced
orf19.686		-0.500553	-0.450716	-0.352688	Protein of unknown function; regulated by Nrg1
orf19.687		-0.515387	-0.528923	-0.445993	Protein of unknown function
orf19.687.1	RPL25	-0.376857	-0.541715		Putative rRNA-binding ribosomal protein component of the 60S ribosomal subunit; Hap43-induced; colony morphology-related gene regulation by Ssn6
orf19.688		-0.366519			Mitochondrial ribosomal protein of the small subunit; S. cerevisiae ortholog is essential for viability; Spider biofilm repressed
orf19.6882	OSM1	-0.512015			Putative flavoprotein subunit of fumarate reductase; soluble protein in hyphae; caspofungin repressed; stationary phase enriched protein; flow model biofilm induced; Spider biofilm repressed
orf19.6888		-0.594179	-0.517131	0.613744	Zn(II)2Cys6 domain transcription factor; regulated by Mig1 and Tup1; rat catheter and Spider biofilm induced
orf19.692			-0.58519	-0.595066	Protein of unknown function; Hap43-repressed gene; rat catheter and Spider biofilm induced
orf19.6984				0.479781	Protein of unknown function
orf19.7020			0.336636		Protein similar to S. cerevisiae Kex1p, which is a pheromone-processing peptidase; possible Kex2p substrate
orf19.7022		-0.414807			Protein of unknown function
orf19.7053	GAC1		0.302837		Putative regulatory subunit of ser/thr phosphoprotein phosphatase 1; fluconazole-induced; caspofungin repressed; transcript induced by Mnl1 under weak acid stress; regulated by Nrg1, Tup1; Spider and flow model biofilm induced
orf19.7077		0.38884	0.635054	0.460372	Putative ferric reductase; induced by Mac1 under copper starvation; Plc1-regulated; Rim101-repressed
orf19.7085			0.353757		Protein of unknown function; induced in core stress response; induced by cadmium stress via Hog1; oxidative stress-induced via Cap1; induced by Mnl1 under weak acid stress; macrophage-repressed; rat catheter and Spider biofilm induced
orf19.7094	HGT12	0.394217			Glucose, fructose, mannose transporter; major facilitator superfamily; role in macrophage-induced hyphal growth; detected at germ tube plasma membrane by mass spectrometry; Snf3p-induced; 12 probable transmembrane segments
orf19.7111.1	SOD3		0.416224		Cytosolic manganese-containing superoxide dismutase; protects against oxidative stress; repressed by ciclopirox olamine, induced during stationary phase when SOD1 expression is low; Hap43-repressed; Spider and flow model biofilm induced
orf19.7112	FRP2	0.490032			Putative ferric reductase; alkaline induced by Rim101; fluconazole-downregulated; upregulated in the presence of human neutrophils; possibly adherence-induced; regulated by Sef1, Sfu1, and Hap43
orf19.717	HSP60		0.445893	0.36104	Heat shock protein; soluble in hyphae; regulated by Nrg1 and by iron; induced in high iron; heavy metal (cadmium) stress-induced; sumoylation target; protein present in exponential and stationary phase cells; Hap43-repressed
orf19.7214		-0.716338	-0.39606	-0.406179	Glucan 1,3-beta-glucosidase; regulated by Nrg1, Tup1 and possibly Tac1; induced by NO and during cell wall regeneration; stationary phase enriched; possibly essential (UAU1 method); F-12/CO2 early biofilm induced; flow biofilm repressed
orf19.7218	RBE1	0.429651	0.43857	0.380483	Pry family cell wall protein; Rim101, Efg1, Ssn6, alkaline repressed; O-glycosylation; no GPI anchor predicted; ketoconazol induced; regulated by Sef1, Sfu1, Hap4; flow model biofilm induced; rat catheter and Spider biofilm repressed
orf19.7247	RIM101		0.3354		Transcription factor; alkaline pH response; required for alkaline-induced hyphal growth; role in virulence in mice; activated by C-terminal proteolytic cleavage; mediates both positive and negative regulation; Spider biofilm induced
orf19.7251	WSC4			0.340746	Putative cell wall integrity and stress response subunit 4 precursor; transcription is specific to white cell type
orf19.7284	ASR2	-0.875412	-0.503461	-0.530594	Adenylyl cyclase and stress responsive protein; induced in cyr1 or ras1 mutant; stationary phase enriched protein; Spider biofilm induced
orf19.7288		-0.494984			Protein with predicted oxidoreductase and dehydrogenase domains; Hap43-repressed; Spider biofilm induced
orf19.7296			-0.537881	-0.520289	Putative cation conductance protein; similar to stomatin mechanoreception protein; plasma-membrane localized; induced by Rgt1; rat catheter and Spider biofilm induced
orf19.73		-0.615987	-0.456242	-0.435845	Putative metalloprotease; associates with ribosomes and is involved in ribosome biogenesis; Spider biofilm induced
orf19.7310		-0.510786			Protein with a role in directing meiotic recombination events to homologous chromatids; induced by ciclopirox olamine; positively regulated by Sfu1; Hog1, fluconazole-repressed; Hap43-induced; Spider biofilm induced
orf19.7319	SUC1			-0.367441	Zinc-finger transcription factor; regulates alpha-glucosidase exression; complements S. cerevisiae suc2 for sucrose utilization and mal13 maltase defect; required for yeast cell adherence to silicone substrate; rat catheter biofilm induced
orf19.7337			0.48411		Protein with a nischarin related domain and leucine rich repeats; Spider biofilm induced
orf19.734	GLK1	-0.45131			Putative glucokinase; transcript regulated upon yeast-hyphal switch; Efg1 regulated; fluconazole-induced; induced in core stress response; colony morphology-related gene regulation by Ssn6; GlcNAc-induced protein
orf19.7392	DED1	0.277895			Predicted ATP-dependent RNA helicase; RNA strand annealing activity; Spider biofilm induced
orf19.74	SEC5	-0.492701		-0.357518	Predicted exocyst component; ortholog of S. cerevisiae Sec5p; merged with orf19.75 in Assembly 21
orf19.740	HAP41		0.444844	0.397705	Putative Hap4-like transcription factor; Hap43-repressed; not required for response to low iron; induced by Mnl1 under weak acid stress; Spider biofilm induced
orf19.7411	OAC1	0.590009			Putative mitochondrial inner membrane transporter; rat catheter biofilm induced
orf19.7436	AAF1		0.440758		Possible regulatory protein; possible adhesin-like; Glu-rich domain; production in S. cerevisiae increases endothelial cell adherence and flocculence; flow model biofilm, alkaline or caspofungin induced
orf19.7445		0.315549	0.422595	0.383015	Ortholog of S.c. Vid24; a peripheral membrane protein located at Vid (vacuole import and degradation) vesicles; regulated by Sef1, Sfu1, and Hap43; Spider biofilm induced
orf19.7504		-0.355802	-0.380304		Ortholog of S. cerevisiae Rts3; a component of the protein phosphatase type 2A complex; Plc1-regulated; induced in core caspofungin response; Spider biofilm induced
orf19.7514	PCK1			0.478152	Phosphoenolpyruvate carboxykinase; glucose, C-source, yeast-hypha, Hap43 regulated; fluconazole, phagocytosis, H2O2, oral candidasis, Spider/rat catheter/flow model biofilm induced; repressed in biofilm by Bcr1, Tec1, Ndt80, Rob1, Brg1
orf19.7522			-0.355143		Protein with a pyridoxal phosphate-dependent transferase domain; Hap43-repressed; mutation confers hypersensitivity to amphotericin B; Spider biofilm repressed
orf19.753	MNN15	-0.39833			Putative alpha-1,3-mannosyltransferase; predicted role in protein O-linked glycosylation; Spider biofilm induced
orf19.7561	DEF1		0.280909		RNA polymerase II regulator; role in filamentation, epithelial cell escape, dissemination in RHE model; induced by fluconazole, high cell density; Efg1/hyphal regulated; role in adhesion, hyphal growth on solid media; Spider biofilm induced
orf19.7567				-0.334636	Protein of unknown function; induced by alpha pheromone in SpiderM medium
orf19.7583	ZCF39		-0.33857		Zn(II)2Cys6 transcription factor; mutants are viable; filament induced; required for yeast cell adherence to silicone substrate; Spider biofilm induced
orf19.7585	INO1	-0.418247		-0.459804	Inositol-1-phosphate synthase; antigenic in human; repressed by farnesol in biofilm or by caspofungin; upstream inositol/choline regulatory element; glycosylation predicted; rat catheter, flow model induced; Spider biofilm repressed
orf19.76	SPB1	-0.393181	-0.552774	-0.405205	Putative AdoMet-dependent methyltransferase; Hap43-induced; repressed by prostaglandins; possibly essential gene, disruptants not obtained by UAU1 method; Spider biofilm induced
orf19.7610	PTP3	-0.339498			Putative protein tyrosine phosphatase; hypha induced; alkaline induced; regulated by Efg1, Ras1, cAMP pathways; mutants are viable; Spider biofilm induced; rat catheter biofilm repressed; flow model biofilm repressed
orf19.7612	CTM1	-0.366329			Putative cytochrome c lysine methyltransferase; regulated by Gcn2 and Gcn4; transcript induced by Mnl1 under weak acid stress; early-stage flow model biofilm induced
orf19.7648				0.352485	Protein of unknown function
orf19.7676	XYL2	-0.398905			D-xylulose reductase; immunogenic in mice; soluble protein in hyphae; induced by caspofungin, fluconazole, Hog1 and during cell wall regeneration; Mnl1-induced in weak acid stress; stationary phase enriched; flow model biofilm induced
orf19.802	UGA1	0.310279		0.364729	Putative GABA transaminase; transcription regulated by Mig1 and Tup1; stationary phase enriched protein; rat catheter and Spider biofilm induced
orf19.822	HSP21		0.524687		Small heat shock protein; role in stress response and virulence; fluconazole-downregulated; induced in cyr1 or ras1 mutant; stationary phase enriched protein; detected in some, not all, biofilm extracts; Spider biofilm induced
orf19.84	CAN3	-0.427576	-0.43176	-0.643931	Predicted amino acid transmembrane transporter; transcript regulated by white-opaque switch; Hap43-repressed gene
orf19.85	GPX2	-0.653465	-0.519073	-0.654159	Similar to glutathione peroxidase; induced in high iron; alkaline induced by Rim101; induced by alpha factor or interaction with macrophage; regulated by Efg1; caspofungin repressed; Spider biofilm induced
orf19.86		-0.38209			Putative glutathione peroxidase; induced by peroxide, exposure to neutrophils and macrophage blood fractions; repressed during infection of macrophages; Spider biofilm induced; flow model biofilm repressed
orf19.866	RAD32		-0.364915		Protein similar to S. cerevisiae protein with role in nucleotide excision repair; down-regulation associated with azole resistance; Hap43p-repressed gene
orf19.868	ADAEC	-0.443137			Protein of unknown function; transcription is specific to white cell type
orf19.871			0.325945		Protein of unknown function
orf19.88	ILV5		-0.545626	-0.34277	Ketol-acid reductoisomerase; antigenic; regulated by Gcn4; GlcNAc, amino acid starvation (3-AT)-induced; macrophage-repressed protein; protein present in exponential and stationary phase; flow model and Spider biofilm repressed
orf19.882	HSP78		0.420427		Heat-shock protein; regulated by macrophage response, Nrg1, Mig1, Gcn2, Gcn4, Mnl1p; heavy metal (cadmium) stress-induced; stationary phase enriched protein; rat catheter and Spider biofilm induced
orf19.89	PEX7		-0.755092	-0.545624	Protein of unknown function
orf19.896	CHK1	-0.366504			Histidine kinase; 2-component signaling, cell wall synthesis; hyphal growth defect; avirulent in mouse, not rat vaginal infection; phagocytosis rate increased; Spider biofilm induced; required for RPMI biofilm; Bcr1-induced in a/a biofilm
orf19.90		-0.660787	-0.607851	-0.577233	Protein of unknown function
orf19.903	GPM1		-0.290443		Phosphoglycerate mutase; surface protein that binds host complement Factor H and FHL-1; antigenic; fluconazole, or amino acid starvation (3-AT) induced, farnesol-repressed; Hap43, flow model biofilm induced; Spider biofilm repressed
orf19.909	STP4		0.43016		C2H2 transcription factor; induced in core caspofungin response; colony morphology-related gene regulation by Ssn6; induced by 17-beta-estradiol, ethynyl estradiol; rat catheter and Spider biofilm induced
orf19.91		-0.498417		-0.360676	Protein of unknown function; flow model biofilm induced; Hap43-repressed
orf19.918	CDR11		0.509034		Putative transporter of PDR subfamily of ABC family; Gcn4-regulated; induced by Rim101 at pH 8; Spider biofilm induced
orf19.92		-0.520423	-0.489052	-0.421318	Protein with a predicted thioredoxin-like domain; Hap43-repressed; induced by prostaglandins
orf19.921	HMS1		0.461291		hLh domain Myc-type transcript factor; required for morphogenesis induced by elevated temperature or Hsp90 compromise; acts downstream of Pcl1; Spider biofilm induced
orf19.932			0.479267	0.481949	Putative aminophospholipid translocase (flippase); merged with orf19.2226 in Assembly 21; possibly an essential gene, disruptants not obtained by UAU1 method
orf19.938		0.516534		0.595594	Protein of unknown function
orf19.94		-0.59267	-0.537774	-0.555217	Protein of unknown function; Spider biofilm induced
orf19.944	IFG3	-0.379025			Putative D-amino acid oxidase; Spider biofilm induced
orf19.96	TOP1	-0.323241	-0.466491	-0.402624	DNA topoisomerase I; required for wild-type growth and for wild-type mouse virulence; sensitive to camptothecin; induced upon adherence to polystyrene; rat catheter biofilm induced
orf19.979	FAS1	0.297264			Beta subunit of fatty-acid synthase; multifunctional enzyme; Hap43, fluconazole-induced; amphotericin B, caspofungin repressed; macrophage/pseudohyphal-induced; flow model and Spider biofilm repressed
orf19.984	PHO8	0.500682			Putative repressible vacuolar alkaline phosphatase; Rim101-induced transcript; regulated by Tsa1, Tsa1B in minimal media at 37 deg; possibly adherence-induced
orf19.99	HAL21	-0.632889	-0.820324	-0.574598	Putative phosphoadenosine-5'-phosphate or 3'-phosphoadenosine 5'-phosphosulfate phosphatase; possible role in sulfur recycling; ortholog of S. cerevisiae Met22; predicted Kex2 substrate; F-12/CO2 biofilm induced
orf19.999	GCA2	-0.482312			Predicted extracellular glucoamylase; induced by ketoconazole; possibly essential, disruptants not obtained by UAU1 method; promotes biofilm matrix formation; Spider biofilm induced; Bcr1-induced in RPMI a/a biofilms
